# Supplementary material for: 2-Amino-6-(dimethyl­amino)pyridine-3,5-dicarbonitrile
Source: Acta Crystallogr Sect E Struct Rep Online. 2012 Apr 25;68(Pt 5):o1532. doi: 10.1107/S1600536812017278 (PMC3344634; doi:10.1107/S1600536812017278)
Supplement: Supplementary file 1 [file e-68-o1532-sup1.cif]

##############################################################################
#                                                                            #
# This CIF contains the data in a paper accepted for publication in          #
# Acta Crystallographica Section E. It conforms to the requirements of       #
# Notes for Authors for Acta Crystallographica Section E, and has been       #
# peer reviewed under the auspices of the IUCr Commission on Journals.       #
#                                                                            #
# Full details of the Crystallographic Information File format               #
# are given in the paper "The Crystallographic Information File (CIF):       #
# a New Standard Archive File for Crystallography" by S. R. Hall, F. H.      #
# Allen and I. D. Brown [Acta Cryst. (1991), A47, 655-685].                  #
#                                                                            #
# The current version of the core CIF dictionary is obtainable from          #
# ftp://ftp.iucr.org/pub/cif_core.dic.                                       #
#                                                                            #
# Software is freely available for graphical display of the structure(s)     #
# in this CIF. For information consult the CIF software page                 #
# http://www.iucr.org/resources/cif/software.                                #
#                                                                            #
# This file may be used for bona fide research purposes within the           #
# scientific community so long as proper attribution is given to the journal # 
# article from which it was obtained.                                        #
#                                                                            #
##############################################################################
data_global
_audit_creation_method     'SHELXL97'
_journal_date_recd_electronic     2012-04-13
_journal_date_accepted     2012-04-18
_journal_name_full     'Acta Crystallographica, Section E'
_journal_year     2012
_journal_volume     68
_journal_issue      5
_journal_page_first     o1532
_journal_page_last     o1532
_journal_paper_category     QO
_journal_paper_doi     10.1107/S1600536812017278
_journal_coeditor_code     IM2369
_publ_contact_author_name     'Dr Sohail Saeed'
_publ_contact_author_address
;
Department of Chemistry, Research Complex
Allama Iqbal Open University
Islamabad-44000, Pakistan
;
_publ_contact_author_email     'sohail262001@yahoo.com'
_publ_contact_author_fax     '092-51-925-0081'
_publ_contact_author_phone     '092-51-925-0081'
_publ_section_title
;
2-Amino-6-(dimethylamino)pyridine-3,5-dicarbonitrile
;
loop_
    _publ_author_name
    _publ_author_footnote
    _publ_author_address
    'Mohamed, Shaaban K.' .
;
Chemistry and Environmental Division, Manchester Metropolitan University,
Manchester, M1 5GD, England
;
    'Soliman, Ahmed M.' .
;
Department of Chemistry, Faculty of Science, Sohag University, Egypt
;
    'Abdel-Raheem, Eman M. M.' .
;
Department of Chemistry, Faculty of Science, Sohag University, Egypt
;
    'Saeed, Sohail' .
;
Department of Chemistry, Research Complex,
Allama Iqbal Open University,
Islamabad 44000,
Pakistan
;
    'Wong, Wing-Tak' .
;
Department of Chemistry
The University of Hong Kong
Pokfulam Road, Pokfulam,
Hong Kong SAR
People's Republic of China
;
data_I
_audit_creation_method     SHELXL-97
_chemical_name_systematic
;
2-Amino-6-(dimethylamino)pyridine-3,5-dicarbonitrile
;
_chemical_name_common     ?
_chemical_formula_moiety     'C9 H9 N5'
_chemical_formula_sum     'C9 H9 N5'
_chemical_formula_iupac     'C9 H9 N5'
_chemical_formula_weight     187.21
_chemical_melting_point     ?
_symmetry_cell_setting     monoclinic
_symmetry_space_group_name_H-M     'C 2/c'
_symmetry_space_group_name_Hall     '-C 2yc'
loop_
    _symmetry_equiv_pos_as_xyz
    'x, y, z'
    '-x, y, -z+1/2'
    'x+1/2, y+1/2, z'
    '-x+1/2, y+1/2, -z+1/2'
    '-x, -y, -z'
    'x, -y, z-1/2'
    '-x+1/2, -y+1/2, -z'
    'x+1/2, -y+1/2, z-1/2'
_cell_length_a     28.667(7)
_cell_length_b     3.9702(10)
_cell_length_c     17.950(4)
_cell_angle_alpha     90.00
_cell_angle_beta     112.920(3)
_cell_angle_gamma     90.00
_cell_volume     1881.7(8)
_cell_formula_units_Z     8
_cell_measurement_reflns_used     4846
_cell_measurement_theta_min     3.09
_cell_measurement_theta_max     25.03
_cell_measurement_temperature     296(2)
_exptl_crystal_description     plate
_exptl_crystal_colour     yellow
_exptl_crystal_size_max     0.32
_exptl_crystal_size_mid     0.21
_exptl_crystal_size_min     0.03
_exptl_crystal_density_diffrn     1.322
_exptl_crystal_density_meas     ?
_exptl_crystal_density_method     'not measured'
_exptl_crystal_F_000     784
_exptl_absorpt_coefficient_mu     0.088
_exptl_absorpt_correction_type     multi-scan
_exptl_absorpt_process_details     '(SADABS; Sheldrick, 2004)'
_exptl_absorpt_correction_T_min     0.9724
_exptl_absorpt_correction_T_max     0.9974
_exptl_special_details     ?
_diffrn_ambient_temperature     296(2)
_diffrn_radiation_type     MoK\a
_diffrn_radiation_wavelength     0.71073
_diffrn_radiation_source     'fine-focus sealed tube'
_diffrn_radiation_monochromator     graphite
_diffrn_measurement_device_type     'Bruker SMART 1000 CCD'
_diffrn_measurement_method     '\w and \f scans'
_diffrn_detector_area_resol_mean     ?
_diffrn_reflns_number     4846
_diffrn_reflns_av_R_equivalents     0.0249
_diffrn_reflns_av_sigmaI/netI     0.0293
_diffrn_reflns_theta_min     3.09
_diffrn_reflns_theta_max     25.03
_diffrn_reflns_theta_full     25.03
_diffrn_measured_fraction_theta_max     0.994
_diffrn_measured_fraction_theta_full     0.994
_diffrn_reflns_limit_h_min     -33
_diffrn_reflns_limit_h_max     34
_diffrn_reflns_limit_k_min     -4
_diffrn_reflns_limit_k_max     4
_diffrn_reflns_limit_l_min     -21
_diffrn_reflns_limit_l_max     18
_diffrn_standards_number     0
_diffrn_standards_interval_count     .
_diffrn_standards_interval_time     .
_diffrn_standards_decay_%     ?
_refine_special_details
;
Refinement of <i>F</i>^2^ against ALL reflections. The weighted <i>R</i>-factor
<i>wR</i> and goodness of fit <i>S</i> are based on <i>F</i>^2^, conventional
<i>R</i>-factors <i>R</i> are based on <i>F</i>, with <i>F</i> set to zero for
negative <i>F</i>^2^. The threshold expression of <i>F</i>^2^ >
\s(<i>F</i>^2^) is used only for calculating <i>R</i>-factors(gt) <i>etc</i>.
and is not relevant to the choice of reflections for refinement.
<i>R</i>-factors based on <i>F</i>^2^ are statistically about twice as large
as those based on <i>F</i>, and <i>R</i>- factors based on ALL data will be
even larger.
;
_reflns_number_total     1658
_reflns_number_gt     1173
_reflns_threshold_expression     I>2\s(I)
_refine_ls_structure_factor_coef     Fsqd
_refine_ls_matrix_type     full
_refine_ls_R_factor_all     0.0723
_refine_ls_R_factor_gt     0.0480
_refine_ls_wR_factor_gt     0.1316
_refine_ls_wR_factor_ref     0.1469
_refine_ls_goodness_of_fit_ref     1.029
_refine_ls_restrained_S_all     1.029
_refine_ls_number_reflns     1658
_refine_ls_number_parameters     138
_refine_ls_number_restraints     0
_refine_ls_hydrogen_treatment     mixed
_refine_ls_weighting_scheme     calc
_refine_ls_weighting_details
         'calc w=1/[\s^2^(Fo^2^)+(0.0915P)^2^+0.1839P] where P=(Fo^2^+2Fc^2^)/3'
_atom_sites_solution_hydrogens     geom
_atom_sites_solution_primary     direct
_atom_sites_solution_secondary     difmap
_refine_ls_shift/su_max     0.000
_refine_ls_shift/su_mean     0.000
_refine_diff_density_max     0.157
_refine_diff_density_min     -0.191
_refine_ls_extinction_method     none
_refine_ls_extinction_coef     ?
loop_
    _atom_type_symbol
    _atom_type_description
    _atom_type_scat_dispersion_real
    _atom_type_scat_dispersion_imag
    _atom_type_scat_source
    'C' 'C' 0.0033 0.0016
                         'International Tables Vol C Tables 4.2.6.8 and 6.1.1.4'
    'H' 'H' 0.0000 0.0000
                         'International Tables Vol C Tables 4.2.6.8 and 6.1.1.4'
    'N' 'N' 0.0061 0.0033
                         'International Tables Vol C Tables 4.2.6.8 and 6.1.1.4'
_computing_data_collection     'SMART (Bruker, 1998)'
_computing_cell_refinement     'SAINT (Bruker, 2006)'
_computing_data_reduction     'SAINT (Bruker, 2006)'
_computing_structure_solution     'SHELXS97 (Sheldrick, 2008)'
_computing_structure_refinement     'SHELXL97 (Sheldrick, 2008)'
_computing_molecular_graphics     'Mercury (Macrae <i>et al.</i>, 2008)'
_computing_publication_material     'SHELXL97 (Sheldrick, 2008)'
loop_
    _atom_site_type_symbol
    _atom_site_label
    _atom_site_fract_x
    _atom_site_fract_y
    _atom_site_fract_z
    _atom_site_U_iso_or_equiv
    _atom_site_adp_type
    _atom_site_calc_flag
    _atom_site_refinement_flags
    _atom_site_occupancy
    _atom_site_symmetry_multiplicity
    _atom_site_disorder_assembly
    _atom_site_disorder_group
    N N1 0.07712(6) 0.0877(4) 0.27256(9) 0.0417(5) Uani d . 1 1 . .
    N N2 0.00997(6) 0.2230(6) 0.15638(13) 0.0573(6) Uani d . 1 1 . .
    H H1 -0.0050(9) 0.284(6) 0.1053(17) 0.068(8) Uiso d . 1 1 . .
    H H2 -0.0096(12) 0.128(8) 0.1777(19) 0.094(9) Uiso d . 1 1 . .
    N N3 0.05670(8) 0.6406(6) 0.02533(12) 0.0669(6) Uani d . 1 1 . .
    N N4 0.25896(8) 0.0677(9) 0.35083(15) 0.1042(10) Uani d . 1 1 . .
    N N5 0.14100(6) -0.0606(5) 0.39210(10) 0.0488(5) Uani d . 1 1 . .
    C C1 0.06018(7) 0.2187(5) 0.19854(12) 0.0415(5) Uani d . 1 1 . .
    C C2 0.09339(7) 0.3580(5) 0.16489(12) 0.0431(5) Uani d . 1 1 . .
    C C3 0.14482(7) 0.3269(6) 0.20982(13) 0.0499(6) Uani d . 1 1 . .
    H H3 0.1676 0.4079 0.1887 0.060 Uiso calc R 1 1 . .
    C C4 0.16300(7) 0.1796(5) 0.28473(13) 0.0463(5) Uani d . 1 1 . .
    C C5 0.12699(7) 0.0699(5) 0.31732(12) 0.0413(5) Uani d . 1 1 . .
    C C6 0.07369(8) 0.5132(6) 0.08746(14) 0.0498(6) Uani d . 1 1 . .
    C C7 0.21622(9) 0.1175(7) 0.32283(15) 0.0673(7) Uani d . 1 1 . .
    C C8 0.18827(9) 0.0208(8) 0.45832(15) 0.0782(8) Uani d . 1 1 . .
    H H8A 0.1828 0.0356 0.5077 0.117 Uiso calc R 1 1 . .
    H H8B 0.2006 0.2328 0.4478 0.117 Uiso calc R 1 1 . .
    H H8C 0.2127 -0.1520 0.4634 0.117 Uiso calc R 1 1 . .
    C C9 0.10351(8) -0.2200(6) 0.41700(13) 0.0561(6) Uani d . 1 1 . .
    H H9A 0.1197 -0.3882 0.4572 0.084 Uiso calc R 1 1 . .
    H H9B 0.0778 -0.3238 0.3710 0.084 Uiso calc R 1 1 . .
    H H9C 0.0884 -0.0530 0.4392 0.084 Uiso calc R 1 1 . .
loop_
    _atom_site_aniso_label
    _atom_site_aniso_U_11
    _atom_site_aniso_U_22
    _atom_site_aniso_U_33
    _atom_site_aniso_U_12
    _atom_site_aniso_U_13
    _atom_site_aniso_U_23
    N1 0.0341(9) 0.0539(10) 0.0397(10) -0.0009(7) 0.0172(7) -0.0014(8)
    N2 0.0344(10) 0.0948(16) 0.0427(12) -0.0056(9) 0.0150(9) 0.0117(11)
    N3 0.0644(13) 0.0872(15) 0.0559(13) -0.0010(11) 0.0308(11) 0.0131(12)
    N4 0.0412(12) 0.175(3) 0.0971(19) 0.0216(15) 0.0270(12) -0.0016(19)
    N5 0.0376(9) 0.0639(11) 0.0435(10) 0.0045(8) 0.0142(8) 0.0037(9)
    C1 0.0364(10) 0.0501(12) 0.0411(12) -0.0021(8) 0.0186(9) -0.0048(9)
    C2 0.0404(11) 0.0522(12) 0.0425(12) -0.0026(9) 0.0224(9) -0.0020(10)
    C3 0.0419(12) 0.0610(13) 0.0572(14) -0.0054(9) 0.0307(11) -0.0060(11)
    C4 0.0332(11) 0.0580(13) 0.0515(13) 0.0009(9) 0.0205(9) -0.0041(11)
    C5 0.0348(10) 0.0455(11) 0.0449(12) 0.0010(8) 0.0169(9) -0.0067(9)
    C6 0.0468(12) 0.0611(14) 0.0509(14) -0.0040(10) 0.0292(11) -0.0023(12)
    C7 0.0445(14) 0.0956(19) 0.0682(17) 0.0067(12) 0.0288(12) -0.0019(14)
    C8 0.0492(14) 0.108(2) 0.0642(17) 0.0041(14) 0.0074(12) 0.0105(16)
    C9 0.0532(13) 0.0662(14) 0.0575(14) 0.0078(11) 0.0310(12) 0.0106(12)
_geom_special_details
;
All e.s.d.'s (except the e.s.d. in the dihedral angle between two l.s. planes)
are estimated using the full covariance matrix. The cell e.s.d.'s are taken
into account individually in the estimation of e.s.d.'s in distances, angles
and torsion angles; correlations between e.s.d.'s in cell parameters are only
used when they are defined by crystal symmetry. An approximate (isotropic)
treatment of cell e.s.d.'s is used for estimating e.s.d.'s involving l.s.
planes.
;
loop_
    _geom_bond_atom_site_label_1
    _geom_bond_atom_site_label_2
    _geom_bond_site_symmetry_2
    _geom_bond_distance
    _geom_bond_publ_flag
    N1 C1 . 1.330(2) ?
    N1 C5 . 1.341(2) ?
    N2 C1 . 1.340(3) ?
    N2 H1 . 0.88(3) ?
    N2 H2 . 0.88(3) ?
    N3 C6 . 1.146(3) ?
    N4 C7 . 1.146(3) ?
    N5 C5 . 1.346(3) ?
    N5 C8 . 1.449(3) ?
    N5 C9 . 1.459(3) ?
    C1 C2 . 1.423(3) ?
    C2 C3 . 1.383(3) ?
    C2 C6 . 1.421(3) ?
    C3 C4 . 1.370(3) ?
    C3 H3 . 0.9300 ?
    C4 C7 . 1.429(3) ?
    C4 C5 . 1.438(3) ?
    C8 H8A . 0.9600 ?
    C8 H8B . 0.9600 ?
    C8 H8C . 0.9600 ?
    C9 H9A . 0.9600 ?
    C9 H9B . 0.9600 ?
    C9 H9C . 0.9600 ?
loop_
    _geom_angle_atom_site_label_1
    _geom_angle_atom_site_label_2
    _geom_angle_atom_site_label_3
    _geom_angle_site_symmetry_1
    _geom_angle_site_symmetry_3
    _geom_angle
    _geom_angle_publ_flag
    C1 N1 C5 . . 120.56(16) ?
    C1 N2 H1 . . 124.9(15) ?
    C1 N2 H2 . . 118(2) ?
    H1 N2 H2 . . 116(3) ?
    C5 N5 C8 . . 123.56(19) ?
    C5 N5 C9 . . 120.21(17) ?
    C8 N5 C9 . . 114.24(18) ?
    N1 C1 N2 . . 117.60(18) ?
    N1 C1 C2 . . 122.11(18) ?
    N2 C1 C2 . . 120.28(19) ?
    C3 C2 C6 . . 122.45(17) ?
    C3 C2 C1 . . 117.08(19) ?
    C6 C2 C1 . . 120.45(17) ?
    C4 C3 C2 . . 121.48(18) ?
    C4 C3 H3 . . 119.3 ?
    C2 C3 H3 . . 119.3 ?
    C3 C4 C7 . . 118.05(19) ?
    C3 C4 C5 . . 118.02(18) ?
    C7 C4 C5 . . 123.7(2) ?
    N1 C5 N5 . . 116.88(16) ?
    N1 C5 C4 . . 120.45(18) ?
    N5 C5 C4 . . 122.66(18) ?
    N3 C6 C2 . . 178.3(2) ?
    N4 C7 C4 . . 177.7(3) ?
    N5 C8 H8A . . 109.5 ?
    N5 C8 H8B . . 109.5 ?
    H8A C8 H8B . . 109.5 ?
    N5 C8 H8C . . 109.5 ?
    H8A C8 H8C . . 109.5 ?
    H8B C8 H8C . . 109.5 ?
    N5 C9 H9A . . 109.5 ?
    N5 C9 H9B . . 109.5 ?
    H9A C9 H9B . . 109.5 ?
    N5 C9 H9C . . 109.5 ?
    H9A C9 H9C . . 109.5 ?
    H9B C9 H9C . . 109.5 ?
loop_
    _geom_hbond_atom_site_label_D
    _geom_hbond_atom_site_label_H
    _geom_hbond_atom_site_label_A
    _geom_hbond_site_symmetry_A
    _geom_hbond_distance_DH
    _geom_hbond_distance_HA
    _geom_hbond_distance_DA
    _geom_hbond_angle_DHA
    N2 H1 N3 5_565 0.88(3) 2.25(3) 3.119(3) 167(2)
    N2 H2 N1 2 0.88(3) 2.43(3) 3.260(3) 158(3)
    C3 H3 N4 4 0.93 2.55 3.471(4) 170
_iucr_refine_instructions_details
;
TITL  wt2306w-SohailSaeed_SS-EM-143_1-March-2012
CELL  0.71073 28.66650 3.97020 17.95030 90.000 112.920 90.000
ZERR  8 0.00690 0.00100 0.00440 0.000 0.003 0.000
LATT 7
SYMM    -X,    +Y, .50-Z
SFAC C H N
UNIT 72 72 40
SHEL 8.000000 0.84
L.S. 10
FMAP 2
PLAN -20
BOND $H
EQIV $1_-X,1-Y,-Z
EQIV $2_-X,Y,1/2-Z
HTAB
HTAB N2 N3_$1
HTAB N2 N1_$2
TEMP 23.0
ACTA
SIZE 0.320 0.210 0.030
LIST 4
WGHT    0.091500    0.183900
FVAR       0.48158   0.00000
N1    3    0.077125    0.087681    0.272559    11.00000    0.03412    0.05387 =
         0.03968   -0.00138    0.01716   -0.00095
N2    3    0.009974    0.223043    0.156380    11.00000    0.03436    0.09482 =
         0.04270    0.01169    0.01505   -0.00557
H1    2   -0.004994    0.283677    0.105274    11.00000    0.06755
H2    2   -0.009629    0.128455    0.177736    11.00000    0.09370
N3    3    0.056700    0.640607    0.025330    11.00000    0.06440    0.08725 =
         0.05587    0.01310    0.03083   -0.00099
N4    3    0.258956    0.067717    0.350827    11.00000    0.04124    0.17452 =
         0.09707   -0.00156    0.02703    0.02159
N5    3    0.140997   -0.060581    0.392097    11.00000    0.03763    0.06386 =
         0.04347    0.00368    0.01421    0.00450
C1    1    0.060176    0.218727    0.198543    11.00000    0.03642    0.05009 =
         0.04114   -0.00480    0.01858   -0.00207
C2    1    0.093394    0.357997    0.164886    11.00000    0.04042    0.05222 =
         0.04247   -0.00203    0.02243   -0.00259
C3    1    0.144824    0.326946    0.209824    11.00000    0.04194    0.06098 =
         0.05718   -0.00595    0.03070   -0.00545
AFIX  43
H3    2    0.167572    0.407938    0.188706    11.00000   -1.20000
AFIX   0
C4    1    0.162998    0.179586    0.284731    11.00000    0.03322    0.05802 =
         0.05148   -0.00408    0.02052    0.00095
C5    1    0.126988    0.069897    0.317317    11.00000    0.03475    0.04548 =
         0.04486   -0.00666    0.01695    0.00102
C6    1    0.073686    0.513211    0.087465    11.00000    0.04676    0.06110 =
         0.05087   -0.00225    0.02920   -0.00405
C7    1    0.216218    0.117535    0.322826    11.00000    0.04451    0.09561 =
         0.06817   -0.00189    0.02877    0.00667
C8    1    0.188272    0.020824    0.458319    11.00000    0.04922    0.10773 =
         0.06421    0.01047    0.00742    0.00407
AFIX 137
H8A   2    0.182771    0.035614    0.507662    11.00000   -1.50000
H8B   2    0.200634    0.232832    0.447819    11.00000   -1.50000
H8C   2    0.212735   -0.152040    0.463353    11.00000   -1.50000
AFIX   0
C9    1    0.103507   -0.220041    0.416999    11.00000    0.05324    0.06619 =
         0.05746    0.01064    0.03097    0.00779
AFIX 137
H9A   2    0.119722   -0.388231    0.457209    11.00000   -1.50000
H9B   2    0.077773   -0.323789    0.370980    11.00000   -1.50000
H9C   2    0.088364   -0.053000    0.439190    11.00000   -1.50000
HKLF 4
REM   wt2306w-SohailSaeed_SS-EM-143_1-March-2012
REM R1 =  0.0480 for   1173 Fo > 4sig(Fo)  and  0.0723 for all   1658 data
REM    138 parameters refined using      0 restraints
END
WGHT      0.0903      0.1780
REM Highest difference peak  0.157,  deepest hole -0.191,  1-sigma level  0.040
Q1    1   0.1967 -0.2214  0.5041  11.00000  0.05    0.16
Q2    1   0.0541  0.3841  0.0303  11.00000  0.05    0.15
Q3    1   0.0761 -0.1383  0.2775  11.00000  0.05    0.14
Q4    1   0.0861  0.5708  0.1385  11.00000  0.05    0.14
Q5    1   0.1600  0.4131  0.2755  11.00000  0.05    0.13
Q6    1   0.0375  0.8497 -0.0019  11.00000  0.05    0.12
Q7    1   0.0602 -0.2457  0.1997  11.00000  0.05    0.12
Q8    1   0.1318 -0.2847  0.4875  11.00000  0.05    0.12
Q9    1   0.1328 -0.1635  0.3420  11.00000  0.05    0.12
Q10   1   0.0645 -0.0570  0.2340  11.00000  0.05    0.11
Q11   1   0.0620  0.7507  0.0822  11.00000  0.05    0.11
Q12   1   0.1477 -0.3466  0.3804  11.00000  0.05    0.11
Q13   1   0.1197  0.4926  0.2027  11.00000  0.05    0.11
Q14   1   0.0769  0.2951  0.1045  11.00000  0.05    0.10
Q15   1   0.1809  0.2666  0.5016  11.00000  0.05    0.10
Q16   1   0.0656  0.3431  0.2652  11.00000  0.05    0.10
Q17   1   0.1422  0.1812  0.3760  11.00000  0.05    0.10
Q18   1   0.2512  0.3391  0.3350  11.00000  0.05    0.10
Q19   1   0.2051  0.5914  0.3278  11.00000  0.05    0.10
Q20   1   0.2306 -0.1611  0.3176  11.00000  0.05    0.10
;
