# Supplementary material for: 2-Amino-6-(dimethyl­amino)pyridine-3,5-dicarbonitrile
Source: Acta Crystallogr Sect E Struct Rep Online. 2012 Apr 25;68(Pt 5):o1532. doi: 10.1107/S1600536812017278 (PMC3344634; doi:10.1107/S1600536812017278)
Supplement: Supplementary file 2 [file e-68-o1532-Isup2.hkl]

# 
# h,k,l, Fc-squared, Fo-squared, sigma(Fo-squared) and status flag 
# 
data_I
_shelx_title '  wt2306w-SohailSaeed_SS-EM-143_1-March-2012' 
_shelx_refln_list_code          4 
_shelx_F_calc_maximum      213.49 
_exptl_crystal_F_000       784.00 
_reflns_d_resolution_high  0.8400 
 
loop_ 
 _symmetry_equiv_pos_as_xyz 
 'x, y, z' 
 '-x, y, -z+1/2' 
 'x+1/2, y+1/2, z' 
 '-x+1/2, y+1/2, -z+1/2' 
 '-x, -y, -z' 
 'x, -y, z-1/2' 
 '-x+1/2, -y+1/2, -z' 
 'x+1/2, -y+1/2, z-1/2' 
 
_cell_length_a    28.6665 
_cell_length_b     3.9702 
_cell_length_c    17.9503 
_cell_angle_alpha  90.000 
_cell_angle_beta  112.920 
_cell_angle_gamma  90.000 
 
_shelx_F_squared_multiplier     1.000 
 
loop_ 
 _refln_index_h 
 _refln_index_k 
 _refln_index_l 
 _refln_F_squared_calc 
 _refln_F_squared_meas 
 _refln_F_squared_sigma 
 _refln_observed_status 
   4   0   0    11840.64    12002.02    213.57 o 
   6   0   0     5410.58     6099.92    108.36 o 
   8   0   0      141.76      184.25      8.62 o 
  10   0   0      628.58      731.21     16.77 o 
  12   0   0     3904.86     4427.16     62.60 o 
  14   0   0     6459.37     7622.03    160.19 o 
  16   0   0     1191.87     1272.28     18.55 o 
  18   0   0       63.60       93.01      6.30 o 
  20   0   0       99.05      138.30      8.56 o 
  22   0   0       16.29        8.86      7.24 o 
  24   0   0       87.03       85.99      8.60 o 
  26   0   0      126.36      124.62     11.71 o 
  28   0   0       16.39       32.68     13.93 o 
   1   1   0     1624.16     1395.26     12.73 o 
   3   1   0     9016.25     8288.87     71.56 o 
   5   1   0     1660.82     1571.54     14.63 o 
   7   1   0     1920.14     1829.48     16.93 o 
   9   1   0      369.52      378.22      6.04 o 
  11   1   0        0.01       13.07      3.58 o 
  13   1   0      284.36      256.83      5.95 o 
  15   1   0     1063.22     1081.99     13.81 o 
  17   1   0      170.82      154.54      5.97 o 
  19   1   0       94.50      102.48      5.58 o 
  21   1   0      177.24      170.13      9.20 o 
  23   1   0      243.25      233.61     12.27 o 
  25   1   0       18.14       19.50      8.21 o 
  27   1   0       73.02      106.75     14.32 o 
  29   1   0       44.99       59.33     17.06 o 
   0   2   0        3.49       -3.79      4.24 o 
   2   2   0     1487.57     1279.54     12.77 o 
   4   2   0      313.94      238.64      5.63 o 
   6   2   0      412.66      446.69     14.73 o 
   8   2   0       70.00       51.79      6.77 o 
  10   2   0       93.78      101.90      4.57 o 
  12   2   0       61.51       63.40      4.63 o 
  14   2   0       44.12       37.51      4.96 o 
  16   2   0      265.01      237.17     10.56 o 
  18   2   0     1452.12     1377.52     22.15 o 
  20   2   0      542.99      576.71     14.00 o 
  22   2   0       13.24       19.67      7.74 o 
  24   2   0       92.65       92.02      8.72 o 
  26   2   0      101.18       88.03      8.73 o 
  28   2   0       49.55       36.11      8.40 o 
   1   3   0        0.89       -5.06      5.06 o 
   3   3   0      113.43      107.02      5.73 o 
   5   3   0       51.98       57.58      5.54 o 
   7   3   0      101.00      101.94      6.03 o 
   9   3   0        4.02        5.58      5.33 o 
  11   3   0       48.27       48.26      7.40 o 
  13   3   0       79.50       82.47      7.64 o 
  15   3   0       15.34       15.89      7.15 o 
  17   3   0      105.62      100.66      8.64 o 
  19   3   0       35.68       23.04      7.82 o 
  21   3   0      403.21      356.94     14.57 o 
  23   3   0        9.04        3.13      9.68 o 
   0   4   0        4.83        6.25      7.80 o 
   2   4   0       12.36       13.22      5.47 o 
   4   4   0       15.49       12.76      6.64 o 
   6   4   0        5.00        2.67      7.52 o 
   8   4   0        3.77        5.80      8.17 o 
  10   4   0        0.21        0.79      8.14 o 
  12   4   0        1.34       12.58      9.96 o 
  14   4   0        1.65       -0.47      8.29 o 
  16   4   0       41.14       55.04     29.00 o 
 -31   1   1        0.68       11.27     18.63 o 
 -29   1   1      120.77      136.57     13.44 o 
 -27   1   1        0.11       15.90      8.25 o 
 -25   1   1        8.79       11.55      7.93 o 
 -23   1   1       42.43       46.53      8.40 o 
 -21   1   1      382.57      346.08      8.68 o 
 -19   1   1      574.37      576.18     10.09 o 
 -17   1   1       10.37       16.40      5.14 o 
 -15   1   1       11.00        9.07      3.45 o 
 -13   1   1      435.47      583.99      8.40 o 
 -11   1   1      178.69      189.00      4.63 o 
  -9   1   1      372.61      337.55      5.49 o 
  -7   1   1     3091.29     2782.45     24.71 o 
  -5   1   1     3569.28     3390.82     29.71 o 
  -3   1   1     4355.05     4035.74     74.83 o 
  -1   1   1    15292.29    13428.52    120.86 o 
   1   1   1    16889.22    15922.12    159.76 o 
   3   1   1     1041.01      889.54      9.04 o 
   5   1   1       59.40      103.92      5.18 o 
   7   1   1      378.09      324.51      5.55 o 
   9   1   1      138.00      146.44      4.41 o 
  11   1   1     1339.50     1417.69     15.00 o 
  13   1   1     4823.65     5078.12     51.71 o 
  15   1   1     1388.85     1407.20     16.86 o 
  17   1   1        4.47        4.91      4.59 o 
  19   1   1       29.86       38.86      7.83 o 
  21   1   1        3.91        0.36      6.09 o 
  23   1   1      419.08      401.32     11.43 o 
  25   1   1        1.97       11.88      7.53 o 
  27   1   1       75.82       63.39      9.08 o 
  29   1   1        8.13        8.67      8.39 o 
 -28   2   1        7.08       -3.13      7.83 o 
 -26   2   1       66.78       50.78      8.63 o 
 -24   2   1      250.93      267.41     11.76 o 
 -22   2   1      967.83      906.58     17.69 o 
 -20   2   1      831.48      791.88     16.31 o 
 -18   2   1       81.45       78.89      8.24 o 
 -16   2   1      436.16      422.65      9.42 o 
 -14   2   1      499.63      535.07      8.82 o 
 -12   2   1      559.58      490.14      8.21 o 
 -10   2   1       37.84       28.74      4.14 o 
  -8   2   1     1068.13     1018.15     11.40 o 
  -6   2   1      849.28      742.99     10.61 o 
  -4   2   1       17.85       21.56      3.51 o 
  -2   2   1       11.54        6.31      3.48 o 
   0   2   1     1833.61     1598.04     19.99 o 
   2   2   1       11.94        9.84      3.22 o 
   4   2   1     2336.70     2076.15     21.03 o 
   6   2   1       24.98       22.01      3.62 o 
   8   2   1       24.11       36.40      3.96 o 
  10   2   1        4.27        3.91      3.71 o 
  12   2   1      121.81      123.13      5.60 o 
  14   2   1        8.61       12.52      6.05 o 
  16   2   1      105.22      115.83      7.60 o 
  18   2   1      376.39      349.71     11.66 o 
  20   2   1      358.28      331.85     12.56 o 
  22   2   1        4.41       -0.95      7.18 o 
  24   2   1      206.37      192.85     10.80 o 
  26   2   1        4.58       -6.69      7.36 o 
 -23   3   1       89.64       84.68     10.78 o 
 -21   3   1       12.33       18.41     10.88 o 
 -19   3   1        0.75       -5.01      7.58 o 
 -17   3   1       42.55       36.24      7.79 o 
 -15   3   1       63.55       62.28     12.06 o 
 -13   3   1       20.36       23.67      6.95 o 
 -11   3   1      107.77      109.59      5.55 o 
  -9   3   1       42.84       36.75      5.77 o 
  -7   3   1      196.49      185.88      7.20 o 
  -5   3   1       14.25       16.90      5.11 o 
  -3   3   1        9.72       10.06      4.99 o 
  -1   3   1      122.87      121.02      8.48 o 
   1   3   1       11.99       10.60      5.16 o 
   3   3   1      289.25      260.79      7.34 o 
   5   3   1      910.06      800.00     11.48 o 
   7   3   1      131.53      132.32      6.30 o 
   9   3   1      335.10      325.37     13.26 o 
  11   3   1       19.06        4.11      6.97 o 
  13   3   1       24.58       30.98      8.39 o 
  15   3   1       15.55        8.62      8.70 o 
  17   3   1       62.50       69.31      9.75 o 
  19   3   1      274.74      274.90     10.09 o 
  21   3   1      156.34      162.71     11.75 o 
  23   3   1       86.47       71.74     10.79 o 
 -16   4   1        4.29       16.62      8.70 o 
 -14   4   1        3.78        0.20     10.09 o 
 -12   4   1        3.28        5.43     13.80 o 
 -10   4   1       46.92       44.98     10.03 o 
  -8   4   1        5.44        9.04      8.13 o 
  -6   4   1       34.39       27.63      7.93 o 
  -4   4   1       17.92       22.45      5.77 o 
  -2   4   1        0.53       -1.60      5.40 o 
   0   4   1       28.02       37.60      6.08 o 
   2   4   1        0.24        2.72      7.52 o 
   4   4   1      111.49       91.21      9.18 o 
   6   4   1      107.01      120.48      9.62 o 
   8   4   1       73.83       75.75      9.06 o 
  10   4   1       16.35       21.09      8.91 o 
  12   4   1       49.62       79.69     21.41 o 
  14   4   1       27.87       33.29     13.50 o 
  16   4   1       16.78        2.20     17.16 o 
 -32   0   2       56.62       85.29     16.90 o 
 -30   0   2       29.73       34.50     14.53 o 
 -28   0   2        1.04       -4.15      8.43 o 
 -26   0   2      474.37      487.23     14.66 o 
 -24   0   2      766.20      717.49     17.16 o 
 -22   0   2     1975.68     1930.81     32.03 o 
 -20   0   2      475.86      493.68     28.80 o 
 -18   0   2     1107.94     1069.84     16.62 o 
 -16   0   2      423.73      459.79     11.68 o 
 -14   0   2      112.06      119.67      6.58 o 
 -12   0   2     5076.94     5509.10     77.09 o 
 -10   0   2       78.05       99.65      5.92 o 
  -8   0   2     3686.41     4248.65     59.45 o 
  -6   0   2     6282.97     7498.29    103.36 o 
  -4   0   2    27989.30    29977.40    532.18 o 
   2   0   2     3671.83     3173.69     57.09 o 
   4   0   2     8096.37     7869.66    139.88 o 
   6   0   2     6164.00     6015.24    106.68 o 
   8   0   2     2453.84     2391.64     43.94 o 
  10   0   2     4242.31     4958.04     88.83 o 
  12   0   2      861.16     1287.16     21.15 o 
  14   0   2     6119.16     6598.82     95.31 o 
  16   0   2      689.14      683.08     14.40 o 
  18   0   2      584.01      582.89     13.98 o 
  20   0   2       48.19       57.56      8.76 o 
  22   0   2      339.95      284.34     11.65 o 
  24   0   2      233.33      207.14     19.14 o 
  26   0   2      125.05      138.37     16.13 o 
  28   0   2       36.05       29.28     14.19 o 
  30   0   2       27.26       31.05     14.79 o 
 -31   1   2       11.94       13.16      7.08 o 
 -29   1   2        4.68       11.50     12.78 o 
 -27   1   2       98.29      108.98      8.24 o 
 -25   1   2      151.30      154.52      8.80 o 
 -23   1   2       90.08       94.13      6.33 o 
 -21   1   2     2377.44     2293.61     23.87 o 
 -19   1   2      149.11      153.66      6.24 o 
 -17   1   2     1585.96     1721.00     18.40 o 
 -15   1   2     1617.75     1831.39     17.60 o 
 -13   1   2      172.76      157.31      4.59 o 
 -11   1   2     2731.82     2849.53     23.74 o 
  -9   1   2       57.72      113.71      3.50 o 
  -7   1   2     8014.83     8640.89     73.63 o 
  -5   1   2     2330.56     2159.04     19.55 o 
  -3   1   2     8288.80     7704.51     70.69 o 
  -1   1   2    45578.34    42628.80    387.50 o 
   1   1   2     8534.93     7776.80     78.65 o 
   3   1   2        3.01        8.71      2.81 o 
   5   1   2     1620.93     1621.79     21.62 o 
   7   1   2        2.86        7.95      2.48 o 
   9   1   2      650.00      728.72     11.52 o 
  11   1   2      108.34      116.47      5.16 o 
  13   1   2     1478.18     1616.69     18.48 o 
  15   1   2       52.47       53.53      5.30 o 
  17   1   2      140.86      151.48      8.65 o 
  19   1   2      195.44      169.94     10.60 o 
  21   1   2      417.00      395.36     13.45 o 
  23   1   2       63.43       63.55     13.19 o 
  25   1   2       76.95       54.49      8.73 o 
  27   1   2       10.61        2.01      8.22 o 
  29   1   2       13.50       -0.26     13.75 o 
 -28   2   2       24.47       31.38      8.71 o 
 -26   2   2        3.89        4.63      7.79 o 
 -24   2   2      778.33      787.88     18.50 o 
 -22   2   2      116.12      125.82      8.94 o 
 -20   2   2       82.20       79.55      8.35 o 
 -18   2   2       12.77       21.65      6.23 o 
 -16   2   2      278.31      288.73      8.13 o 
 -14   2   2      674.54      692.54      9.89 o 
 -12   2   2      421.69      426.43      7.85 o 
 -10   2   2     1150.67     1151.93     12.79 o 
  -8   2   2     2600.61     2427.33     24.55 o 
  -6   2   2     1098.61      961.87     21.31 o 
  -4   2   2      105.49      112.52      4.38 o 
  -2   2   2      300.45      255.83      5.17 o 
   0   2   2      928.46      782.83     10.40 o 
   2   2   2      309.89      306.13      6.99 o 
   4   2   2       82.05       65.42      3.80 o 
   6   2   2      534.73      452.85      7.43 o 
   8   2   2       74.89       82.31      5.15 o 
  10   2   2       34.06       30.56      5.80 o 
  12   2   2        9.41       15.39      5.44 o 
  14   2   2       19.05       15.06      6.22 o 
  16   2   2      456.92      402.10     10.54 o 
  18   2   2       89.96      107.24      8.03 o 
  20   2   2       15.61       19.19      7.06 o 
  22   2   2       65.61       63.61      8.01 o 
  24   2   2       26.32       17.20     14.77 o 
  26   2   2        0.90       -8.35      8.35 o 
 -25   3   2       13.89        5.80      8.53 o 
 -23   3   2        4.97       -3.16      8.12 o 
 -21   3   2       27.86       23.75      8.29 o 
 -19   3   2        0.30       -7.57      7.57 o 
 -17   3   2       46.94       40.31      7.25 o 
 -15   3   2        8.00       10.77      7.48 o 
 -13   3   2       39.45       36.08      5.73 o 
 -11   3   2       19.73       21.67      6.75 o 
  -9   3   2      296.46      272.25      7.23 o 
  -7   3   2      184.57      173.93      8.38 o 
  -5   3   2       77.40       68.90      5.52 o 
  -3   3   2        0.73        3.33      4.87 o 
  -1   3   2       70.75       63.12      5.83 o 
   1   3   2        2.42        1.40      5.06 o 
   3   3   2        6.59       -1.89      4.85 o 
   5   3   2      423.64      409.12      8.46 o 
   7   3   2        0.69       -2.33      6.73 o 
   9   3   2      142.13      142.08      8.44 o 
  11   3   2       24.01       33.83      7.96 o 
  13   3   2       51.82       46.14      8.32 o 
  15   3   2        4.93        0.70      8.71 o 
  17   3   2      677.67      705.61     18.42 o 
  19   3   2      107.09       90.92     11.21 o 
  21   3   2       28.03       19.92      9.21 o 
 -16   4   2        0.69       -6.37      8.87 o 
 -14   4   2        1.52       -7.96      7.96 o 
 -12   4   2        7.15       -3.44      9.52 o 
 -10   4   2       23.18       49.34      9.78 o 
  -8   4   2       10.83        6.56      7.69 o 
  -6   4   2       13.41       25.63      6.16 o 
  -4   4   2       24.32       33.90      6.10 o 
  -2   4   2       17.08       17.83      5.70 o 
   0   4   2       52.60       41.30      7.58 o 
   2   4   2        4.68        5.60      7.07 o 
   4   4   2       62.60       66.89      8.51 o 
   6   4   2       71.89       62.78      8.81 o 
   8   4   2        1.84        8.86      8.46 o 
  10   4   2       36.31       36.94     10.60 o 
  12   4   2      106.78      119.23     12.28 o 
  14   4   2       14.25       24.66     13.11 o 
 -31   1   3        2.49        1.03      6.96 o 
 -29   1   3       33.58       31.12      7.37 o 
 -27   1   3        7.10       10.70      6.84 o 
 -25   1   3      169.77      173.71      7.82 o 
 -23   1   3     2559.65     2563.01     29.28 o 
 -21   1   3      826.14      799.07     11.60 o 
 -19   1   3      319.73      284.04      7.76 o 
 -17   1   3      331.38      318.53      7.57 o 
 -15   1   3       39.49       49.65      3.40 o 
 -13   1   3      991.11      979.97      9.89 o 
 -11   1   3       95.58      102.26      3.74 o 
  -9   1   3      853.50     1004.63     10.53 o 
  -7   1   3     2638.09     2465.39     22.21 o 
  -5   1   3     9673.49     9266.30     80.16 o 
  -3   1   3    24826.60    23721.10    214.85 o 
  -1   1   3    10297.19     9762.67    108.07 o 
   1   1   3     9300.08     8278.57     91.76 o 
   3   1   3      874.55      861.63     12.84 o 
   5   1   3      600.46      467.69     10.10 o 
   7   1   3      245.23      237.05      6.92 o 
   9   1   3      687.75      692.24     13.91 o 
  11   1   3      494.54      500.77      8.46 o 
  13   1   3      311.99      347.14      7.80 o 
  15   1   3       11.53       19.77      8.39 o 
  17   1   3      146.61      149.74     14.83 o 
  19   1   3       13.04       10.85      7.54 o 
  21   1   3      353.00      316.14     12.46 o 
  23   1   3      439.36      419.96     14.04 o 
  25   1   3        0.05       -1.15      7.75 o 
  27   1   3        6.74       -5.13     12.38 o 
 -30   2   3       30.42       21.12      8.50 o 
 -28   2   3        0.24       -7.73      7.73 o 
 -26   2   3       14.35        7.25      7.76 o 
 -24   2   3      370.29      361.05     15.90 o 
 -22   2   3      350.55      330.89     12.01 o 
 -20   2   3       25.51       32.01      6.10 o 
 -18   2   3      296.67      302.36      8.45 o 
 -16   2   3        4.39        3.10      5.16 o 
 -14   2   3      142.85      153.75      6.86 o 
 -12   2   3        2.14        1.54      4.34 o 
 -10   2   3        5.34        1.33      4.06 o 
  -8   2   3      280.02      287.16      7.13 o 
  -6   2   3      103.13      103.06      4.73 o 
  -4   2   3      110.99      133.27      4.91 o 
  -2   2   3     3286.54     3096.30     32.13 o 
   0   2   3      900.45      771.58      9.60 o 
   2   2   3     2397.73     2247.90     22.44 o 
   4   2   3     1245.57     1114.12     12.64 o 
   6   2   3        7.43       -0.59      3.70 o 
   8   2   3      145.53      157.12      8.82 o 
  10   2   3       73.93       85.71      6.36 o 
  12   2   3      267.93      253.29      8.85 o 
  14   2   3       29.94       37.16      6.61 o 
  16   2   3       57.73       65.01      6.89 o 
  18   2   3       90.61      108.43      9.53 o 
  20   2   3      112.17      142.15     20.74 o 
  22   2   3       74.41       71.99     14.38 o 
  24   2   3        1.07        6.98      8.55 o 
  26   2   3        2.27        5.00     14.12 o 
 -25   3   3       83.65      103.89     13.44 o 
 -23   3   3        3.10       -3.75      8.23 o 
 -21   3   3        4.82       -2.26      8.00 o 
 -19   3   3        2.07        7.16      7.11 o 
 -17   3   3       16.67       10.50      6.99 o 
 -15   3   3      229.07      230.79      8.52 o 
 -13   3   3       17.13       20.76      5.98 o 
 -11   3   3        3.22        4.21      5.57 o 
  -9   3   3       18.35       10.38      5.62 o 
  -7   3   3       14.53       18.18      5.31 o 
  -5   3   3       24.87       21.76      5.20 o 
  -3   3   3        1.54       -4.63      4.73 o 
  -1   3   3      365.92      339.83      8.63 o 
   1   3   3        0.92        4.65      5.05 o 
   3   3   3       43.42       44.55      5.18 o 
   5   3   3      162.51      171.11      8.58 o 
   7   3   3       27.89       28.51      7.82 o 
   9   3   3       27.87       16.52      8.49 o 
  11   3   3       66.65       79.06      8.19 o 
  13   3   3      306.55      330.24     12.24 o 
  15   3   3      126.00      134.59     10.92 o 
  17   3   3      152.34      146.66     11.34 o 
  19   3   3      497.16      511.95     16.13 o 
  21   3   3       10.00        7.70     13.30 o 
 -18   4   3        1.08        4.50      8.70 o 
 -16   4   3        6.55       -0.83      9.57 o 
 -14   4   3        2.91       11.92     16.55 o 
 -12   4   3        5.19        0.18      9.19 o 
 -10   4   3        0.01       -5.04      7.62 o 
  -8   4   3        3.50       -0.58      6.16 o 
  -6   4   3        6.29        5.58      5.77 o 
  -4   4   3        4.31        9.23      5.75 o 
  -2   4   3        0.00       -0.38      7.06 o 
   0   4   3       10.50        6.12      7.51 o 
   2   4   3        1.43        7.07      7.68 o 
   4   4   3      102.89       98.13      9.23 o 
   6   4   3        0.66        1.68     12.43 o 
   8   4   3       58.96       60.66     10.78 o 
  10   4   3       35.69       57.07     11.09 o 
  12   4   3        5.59       -0.23     10.50 o 
  14   4   3      183.92      213.01     17.16 o 
 -32   0   4      122.23      156.11     11.17 o 
 -30   0   4      148.61      148.55     10.86 o 
 -28   0   4        6.13       21.47     22.55 o 
 -26   0   4      623.18      612.01     25.33 o 
 -24   0   4      274.27      282.11     12.90 o 
 -22   0   4     9614.63     9630.33    135.22 o 
 -20   0   4      250.04      231.51     11.39 o 
 -18   0   4     1321.40     1491.76     25.44 o 
 -16   0   4      143.57      160.87      9.34 o 
 -14   0   4      525.03      574.32     13.14 o 
 -12   0   4     6602.80     7523.17    104.80 o 
 -10   0   4     3965.21     5159.76     82.38 o 
  -8   0   4    25874.05    28213.35    388.35 o 
  -6   0   4     2986.64     3349.39     41.03 o 
  -4   0   4      685.03      736.32     10.53 o 
  -2   0   4     1537.00      923.14     29.21 o 
   0   0   4     1166.60     1007.81     34.34 o 
   2   0   4     1837.67     1702.13     28.20 o 
   4   0   4     1687.91     1636.34     24.95 o 
   6   0   4       71.87       73.88      4.89 o 
   8   0   4     9929.37    10334.59    147.01 o 
  10   0   4      188.98      187.15      7.32 o 
  12   0   4      779.13      833.49     15.56 o 
  14   0   4      123.25       88.43     12.44 o 
  16   0   4        3.40        3.12      6.06 o 
  18   0   4       12.70       10.43      6.63 o 
  20   0   4      776.28      670.03     27.47 o 
  24   0   4      203.80      170.58     17.81 o 
  26   0   4        0.03        5.61     11.60 o 
  28   0   4       84.30       94.69     16.21 o 
 -31   1   4       22.44       29.76      7.55 o 
 -29   1   4       17.06       21.97      7.53 o 
 -27   1   4       12.22       16.45      5.77 o 
 -25   1   4     2146.50     2059.97     24.93 o 
 -23   1   4      503.34      455.63     10.64 o 
 -21   1   4      621.28      607.85     10.45 o 
 -19   1   4      707.62      694.58     10.86 o 
 -17   1   4       26.05       41.82      4.24 o 
 -15   1   4        8.56       14.82      3.62 o 
 -13   1   4      945.78     1081.05     11.56 o 
 -11   1   4     5098.98     5574.46     44.96 o 
  -9   1   4     1040.52     1048.22     10.94 o 
  -7   1   4    17847.90    18259.39    185.68 o 
  -5   1   4      803.98      883.55     10.40 o 
  -3   1   4      155.31      128.50     12.74 o 
  -1   1   4     2148.31     2041.00     24.16 o 
   1   1   4      553.90      504.61      7.61 o 
   3   1   4      332.25      286.96      6.53 o 
   5   1   4       66.78       63.40      4.06 o 
   7   1   4      322.68      329.90      9.47 o 
   9   1   4      875.91      866.04     19.83 o 
  11   1   4     1316.07     1398.30     24.14 o 
  13   1   4       94.70      118.88     11.08 o 
  15   1   4      564.72      556.34     14.43 o 
  17   1   4      230.78      195.45     11.05 o 
  19   1   4      272.98      268.90     10.11 o 
  21   1   4        0.00        3.50      7.16 o 
  23   1   4       57.60       41.48     13.54 o 
  25   1   4        4.75        1.12     12.68 o 
  27   1   4        0.83        9.79     13.50 o 
 -30   2   4        3.43       -2.91      8.06 o 
 -28   2   4       10.87       -5.94      8.15 o 
 -26   2   4        1.43       -6.89      9.09 o 
 -24   2   4       26.60       25.23      7.81 o 
 -22   2   4       85.92       94.44      7.16 o 
 -20   2   4      187.51      197.97      7.68 o 
 -18   2   4      305.27      327.85      8.65 o 
 -16   2   4      272.73      294.28      8.31 o 
 -14   2   4      230.48      240.27      7.69 o 
 -12   2   4        0.11       -1.15      5.01 o 
 -10   2   4     2622.74     2431.04     23.02 o 
  -8   2   4      398.97      381.43      7.58 o 
  -6   2   4       12.18       16.16      3.94 o 
  -4   2   4     4691.80     4340.08     45.73 o 
  -2   2   4     2861.59     2721.91     26.67 o 
   0   2   4       98.54      124.34      5.49 o 
   2   2   4      198.93      176.81      5.39 o 
   4   2   4      786.70      792.24     10.69 o 
   6   2   4       24.27       24.69      8.49 o 
   8   2   4      187.80      189.67      7.91 o 
  10   2   4      963.38      927.31     14.30 o 
  12   2   4      116.17      137.93      7.29 o 
  14   2   4       58.39       58.33      8.05 o 
  16   2   4       87.32      101.53      8.45 o 
  18   2   4       15.95        5.09     12.53 o 
  20   2   4      130.15      103.29     11.21 o 
  22   2   4        1.48       -3.95      7.20 o 
  24   2   4       10.25        1.88     12.53 o 
 -25   3   4        0.33       -4.47      8.41 o 
 -23   3   4        4.00        2.35      8.15 o 
 -21   3   4       67.04       92.07     12.66 o 
 -19   3   4       47.86       47.76      7.52 o 
 -17   3   4       26.90       46.37      7.21 o 
 -15   3   4       96.46      101.34      7.03 o 
 -13   3   4       57.43       64.20      7.90 o 
 -11   3   4       41.77       40.09      6.00 o 
  -9   3   4       28.52       33.74      5.84 o 
  -7   3   4       46.38       54.53      5.76 o 
  -5   3   4      295.37      285.33      7.85 o 
  -3   3   4       37.99       41.01      5.68 o 
  -1   3   4      152.08      128.87      6.72 o 
   1   3   4      405.74      396.70      9.17 o 
   3   3   4       53.16       47.15      6.97 o 
   5   3   4       96.20      120.92      8.80 o 
   7   3   4        7.45       -1.96      7.34 o 
   9   3   4       22.02       18.99      8.20 o 
  11   3   4       69.09       79.96      8.84 o 
  13   3   4       10.42       17.79      9.67 o 
  15   3   4      365.27      385.29     15.30 o 
  17   3   4        2.24       -0.17      8.43 o 
  19   3   4       69.56       55.52      9.45 o 
  21   3   4       16.66       12.64      9.20 o 
 -18   4   4        4.51        6.06      6.86 o 
 -16   4   4        0.02       -3.57     11.67 o 
 -14   4   4        0.13       -1.82      8.28 o 
 -12   4   4        1.21       -7.79      7.79 o 
 -10   4   4        0.04        3.50      6.11 o 
  -8   4   4        0.00        3.78      6.74 o 
  -6   4   4       11.83       13.67      6.02 o 
  -4   4   4        2.09        8.47      7.50 o 
  -2   4   4       58.51       62.27      8.49 o 
   0   4   4       38.87       48.42      8.48 o 
   2   4   4        3.18       -4.15      7.85 o 
   4   4   4        0.49      -10.63     11.40 o 
   6   4   4       47.23       49.75     10.63 o 
   8   4   4        9.35       11.68     10.47 o 
  10   4   4        8.66        8.83     10.76 o 
  12   4   4       14.92       33.52     11.19 o 
 -31   1   5        1.04       -6.22      7.34 o 
 -29   1   5       15.33       19.87      6.14 o 
 -27   1   5      102.11      100.92      7.06 o 
 -25   1   5      579.17      548.06     11.42 o 
 -23   1   5      850.62      860.22     14.14 o 
 -21   1   5      249.82      265.47      9.30 o 
 -19   1   5      352.42      321.95      8.24 o 
 -17   1   5      914.80      957.29     11.42 o 
 -15   1   5      104.54       96.72      4.40 o 
 -13   1   5      446.06      577.34      8.04 o 
 -11   1   5       87.25      136.97      5.51 o 
  -9   1   5     3820.45     3821.77     50.78 o 
  -7   1   5      261.01      214.07      5.72 o 
  -5   1   5      312.17      278.34     10.02 o 
  -3   1   5     1411.74     1296.31     17.29 o 
  -1   1   5      428.70      420.47      7.29 o 
   1   1   5     7446.03     7100.12     79.59 o 
   3   1   5     2004.01     1741.82     22.94 o 
   5   1   5      132.31      126.17     10.40 o 
   7   1   5       69.96       68.10      6.12 o 
   9   1   5      741.51      784.03     17.48 o 
  11   1   5      447.69      469.04     12.82 o 
  13   1   5        0.08       -1.22      6.88 o 
  15   1   5       18.45       19.20      7.96 o 
  17   1   5       17.54       27.39      9.68 o 
  19   1   5      351.14      372.86     13.07 o 
  21   1   5        3.77        5.37      8.97 o 
  23   1   5       22.38       16.08     12.46 o 
  25   1   5       42.36       34.58     13.63 o 
 -30   2   5       71.29       73.17      9.28 o 
 -28   2   5        4.55       -4.10      7.72 o 
 -26   2   5        0.79       -0.91      7.47 o 
 -24   2   5        9.13        2.04      5.96 o 
 -22   2   5      112.92      129.73      8.16 o 
 -20   2   5       54.37       59.76      6.09 o 
 -18   2   5      131.17      133.69      9.01 o 
 -16   2   5      410.47      405.53      8.96 o 
 -14   2   5      480.42      427.90      9.00 o 
 -12   2   5       83.97       85.64      5.13 o 
 -10   2   5       79.32       89.41      5.13 o 
  -8   2   5     1481.58     1300.63     14.98 o 
  -6   2   5     2931.33     2827.32     28.22 o 
  -4   2   5     2736.02     2414.35     26.73 o 
  -2   2   5     6735.06     6025.03    155.68 o 
   0   2   5      222.18      192.98     10.00 o 
   2   2   5      928.72      950.89     13.45 o 
   4   2   5        0.11       -3.32      7.68 o 
   6   2   5      188.91      179.44     10.34 o 
   8   2   5      803.82      819.49     18.20 o 
  10   2   5       91.36      123.69      9.96 o 
  12   2   5      422.02      424.72     11.97 o 
  14   2   5      111.98      121.68     11.89 o 
  16   2   5      302.88      273.47     10.59 o 
  18   2   5        1.42       -3.55      7.65 o 
  20   2   5       63.36       54.65      8.55 o 
  22   2   5       70.74       57.21     14.57 o 
  24   2   5        0.10       -1.88      7.34 o 
 -25   3   5       41.70       35.76      9.28 o 
 -23   3   5       13.76       13.09      7.46 o 
 -21   3   5        0.00       -6.70      6.99 o 
 -19   3   5        0.52       -6.69      6.69 o 
 -17   3   5      310.51      312.29      9.53 o 
 -15   3   5       29.54       36.70      6.50 o 
 -13   3   5      281.39      274.12      9.13 o 
 -11   3   5        3.44        2.84      5.53 o 
  -9   3   5       98.58       94.08      6.39 o 
  -7   3   5       14.33       13.98      5.61 o 
  -5   3   5       20.70       19.88      5.55 o 
  -3   3   5      480.75      420.42     11.59 o 
  -1   3   5      437.79      421.89      9.26 o 
   1   3   5       87.09       62.92      9.62 o 
   3   3   5       23.87       31.97      7.22 o 
   5   3   5        0.58       -6.04      7.22 o 
   7   3   5       14.57        9.60      7.27 o 
   9   3   5       43.34       36.96      7.72 o 
  11   3   5      156.99      171.17     10.08 o 
  13   3   5      592.42      613.30     15.11 o 
  15   3   5        0.46        2.03      8.18 o 
  17   3   5      108.03      108.14     17.72 o 
  19   3   5       35.47       42.43      9.80 o 
 -18   4   5       44.42       44.64     20.69 o 
 -16   4   5       46.72       56.28      9.05 o 
 -14   4   5       38.58       38.49      8.62 o 
 -12   4   5       14.10       16.14      6.65 o 
 -10   4   5       10.94       20.80      6.45 o 
  -8   4   5       14.98       21.13      6.42 o 
  -6   4   5        0.47        5.52      7.99 o 
  -4   4   5       76.87       59.60      8.66 o 
  -2   4   5       66.47       61.72      8.66 o 
   0   4   5        2.00       10.47      9.31 o 
   2   4   5        5.94       13.19     12.38 o 
   4   4   5       33.40       38.54     13.07 o 
   6   4   5        3.91        5.96     13.32 o 
   8   4   5        0.15        1.36     10.57 o 
  10   4   5        0.12       -0.62     15.89 o 
 -32   0   6       67.12       55.74     16.69 o 
 -30   0   6       56.03       71.35      9.57 o 
 -28   0   6     1567.37     1474.46     38.81 o 
 -26   0   6     4173.60     3899.40     97.28 o 
 -24   0   6     1519.26     1443.87     26.91 o 
 -22   0   6     3677.19     3793.61     57.22 o 
 -20   0   6      242.00      231.85     12.22 o 
 -18   0   6        4.18        0.06      6.81 o 
 -16   0   6      992.63      994.51     23.67 o 
 -14   0   6     4077.85     4923.77     70.40 o 
 -12   0   6    10391.82    11482.47    158.33 o 
 -10   0   6      307.33      382.71      7.38 o 
  -8   0   6    15222.15    16020.91    192.23 o 
  -6   0   6      171.76      166.09      6.70 o 
  -4   0   6    27687.69    27150.43    324.81 o 
  -2   0   6      456.50      419.03      9.91 o 
   0   0   6     3344.83     3400.22    132.91 o 
   2   0   6       23.80       18.56      4.05 o 
   4   0   6      931.56      815.95     27.77 o 
   6   0   6      845.64      908.32     21.43 o 
   8   0   6       61.78       64.31      4.98 o 
  10   0   6        1.24        6.36      4.75 o 
  12   0   6      958.84     1066.42     19.06 o 
  14   0   6      407.56      441.97     23.59 o 
  16   0   6       58.10       61.88     15.65 o 
  18   0   6     1078.17     1000.53     36.48 o 
  20   0   6       36.59       52.65     16.04 o 
  26   0   6        3.22        9.66     10.95 o 
 -33   1   6       52.23       62.87     15.34 o 
 -31   1   6      124.05      165.90      8.23 o 
 -29   1   6       39.92       51.14      6.58 o 
 -27   1   6       10.15        6.54      5.88 o 
 -25   1   6        0.39       -3.09      5.87 o 
 -23   1   6      308.50      326.06     10.01 o 
 -21   1   6      800.24      781.91     13.26 o 
 -19   1   6      221.70      244.90      7.13 o 
 -17   1   6       23.24       35.87      4.47 o 
 -15   1   6      574.36      604.10      8.73 o 
 -13   1   6      107.89      142.47      5.64 o 
 -11   1   6       91.50      102.30      4.71 o 
  -9   1   6     3654.15     3838.34     36.50 o 
  -7   1   6     1051.64     1007.24     11.64 o 
  -5   1   6      824.65      688.30     10.59 o 
  -3   1   6      522.04      551.30      8.95 o 
  -1   1   6     1986.65     1965.61     23.51 o 
   1   1   6      382.63      336.52     12.69 o 
   3   1   6      744.59      729.76     39.37 o 
   5   1   6      360.76      389.97     10.50 o 
   7   1   6      686.47      633.21     13.80 o 
   9   1   6      317.46      316.40     11.45 o 
  11   1   6        2.62        1.91      6.71 o 
  13   1   6       80.42       88.70      8.21 o 
  15   1   6      149.58      166.42     10.61 o 
  17   1   6      106.11       91.59      8.93 o 
  19   1   6       61.54       32.34     14.79 o 
  23   1   6        1.82       12.52     10.74 o 
  25   1   6        0.10       16.95     12.76 o 
 -30   2   6       44.56       33.49      8.60 o 
 -28   2   6       18.92       19.33      8.20 o 
 -26   2   6        0.08       -0.02      6.22 o 
 -24   2   6       50.20       55.64      6.56 o 
 -22   2   6       65.19       82.61      6.31 o 
 -20   2   6      159.03      172.79      7.49 o 
 -18   2   6       31.07       34.60      6.15 o 
 -16   2   6      108.19      105.24      6.53 o 
 -14   2   6      259.40      254.30      8.19 o 
 -12   2   6       85.53       81.56      5.88 o 
 -10   2   6      313.61      309.35     10.21 o 
  -8   2   6     1177.22     1152.03     15.19 o 
  -6   2   6      276.23      281.19     11.58 o 
  -4   2   6     1176.29      999.42     14.71 o 
  -2   2   6     2508.22     2357.85     28.80 o 
   0   2   6      266.95      328.58      7.89 o 
   2   2   6      103.92      114.11      8.89 o 
   4   2   6       49.32       67.61      8.56 o 
   6   2   6      191.75      189.98     16.43 o 
   8   2   6        4.82        2.81      8.36 o 
  10   2   6       81.99      101.19     10.05 o 
  12   2   6      311.14      318.03     13.48 o 
  14   2   6     1218.74     1125.21     36.33 o 
  16   2   6       14.83       22.69      7.24 o 
  18   2   6      150.06      171.84     10.89 o 
  20   2   6        0.51        6.02      7.98 o 
  22   2   6        4.27        8.62     13.93 o 
 -25   3   6       18.34        2.13      8.62 o 
 -23   3   6        0.36       -1.29      7.95 o 
 -21   3   6       15.78       26.60      7.50 o 
 -19   3   6       14.05       21.54      6.29 o 
 -17   3   6       31.90       53.47      8.71 o 
 -15   3   6       73.43      100.18     11.67 o 
 -13   3   6        0.91       -6.02      6.02 o 
 -11   3   6        1.28        2.98      5.55 o 
  -9   3   6      106.93      117.29      6.81 o 
  -7   3   6       67.79       74.06      6.63 o 
  -5   3   6      910.73      794.59     15.75 o 
  -3   3   6       10.19       16.11      5.89 o 
  -1   3   6      643.31      568.44     31.80 o 
   1   3   6        2.32        8.86      9.26 o 
   3   3   6       65.92       86.54     10.51 o 
   5   3   6       65.04       74.30      9.61 o 
   7   3   6      146.43      139.52     10.67 o 
   9   3   6      131.82      121.92      9.32 o 
  11   3   6      233.07      262.61     11.25 o 
  13   3   6        1.41       -5.81      8.86 o 
  15   3   6      142.57      160.47     21.56 o 
  17   3   6       11.09       -2.27      8.68 o 
 -16   4   6       29.14       39.32     10.53 o 
 -14   4   6        3.19        1.20      6.88 o 
 -12   4   6       10.65       12.79      7.38 o 
 -10   4   6       30.76       35.35      7.25 o 
  -8   4   6        1.00        3.76      6.28 o 
  -6   4   6       69.87       89.60     12.38 o 
  -4   4   6       85.34      107.06     11.73 o 
  -2   4   6        5.66       -2.41      9.50 o 
   0   4   6       72.63       60.64     10.31 o 
   2   4   6        5.04       -4.13     11.66 o 
   4   4   6        5.21        6.48     10.43 o 
   6   4   6       34.58       31.81     11.20 o 
   8   4   6        8.16        8.01     17.48 o 
  10   4   6        3.26        4.80     30.36 o 
 -33   1   7       78.02       70.03      7.22 o 
 -31   1   7        0.49        5.21      6.15 o 
 -29   1   7        1.00        5.93      6.03 o 
 -27   1   7      671.16      644.26     12.56 o 
 -25   1   7     1378.19     1394.30     19.14 o 
 -23   1   7      837.59      802.80     13.96 o 
 -21   1   7      364.93      330.45      9.94 o 
 -19   1   7       92.15      111.96      5.48 o 
 -17   1   7      576.94      589.50      9.09 o 
 -15   1   7      855.86      909.76     12.16 o 
 -13   1   7     1101.56     1135.12     13.66 o 
 -11   1   7        0.39        0.21      3.95 o 
  -9   1   7     3228.70     3132.18     30.27 o 
  -7   1   7       12.16       12.50      4.48 o 
  -5   1   7       83.19      101.13      5.42 o 
  -3   1   7      260.08      348.49      8.21 o 
  -1   1   7     2208.35     2242.36     26.73 o 
   1   1   7      694.51      815.19     20.43 o 
   3   1   7      505.40      455.25     11.46 o 
   5   1   7       79.68       88.50      6.77 o 
   7   1   7      581.16      593.48     69.57 o 
   9   1   7      253.01      243.35     10.48 o 
  11   1   7       38.45       45.27      7.56 o 
  13   1   7      549.47      528.46     14.64 o 
  15   1   7      425.30      438.64     13.48 o 
  17   1   7        4.86        6.38      6.70 o 
  19   1   7      136.57      110.90     17.20 o 
  21   1   7        0.00        7.59      8.19 o 
  23   1   7       30.66       32.84     14.90 o 
 -30   2   7       94.46       95.22      9.81 o 
 -28   2   7       25.89       20.95      6.59 o 
 -26   2   7      317.96      298.41     11.50 o 
 -24   2   7       21.77       22.16      6.56 o 
 -22   2   7        7.92        8.74      6.30 o 
 -20   2   7        0.78        6.97      5.78 o 
 -18   2   7       10.86       12.85      6.12 o 
 -16   2   7       92.06      108.93      6.62 o 
 -14   2   7       11.03       14.45      5.69 o 
 -12   2   7      135.63      167.90      7.21 o 
 -10   2   7      319.86      303.29     10.23 o 
  -8   2   7      111.93      121.83      6.72 o 
  -6   2   7      158.58      173.61      7.91 o 
  -4   2   7      176.06      168.47      7.60 o 
  -2   2   7      762.69      726.35     11.99 o 
   0   2   7      752.87      718.16     16.71 o 
   2   2   7      112.10      106.04      9.35 o 
   4   2   7       23.23       29.82     13.82 o 
   6   2   7      144.28      168.28     18.37 o 
   8   2   7      586.69      576.66     16.07 o 
  10   2   7      206.37      191.65     12.70 o 
  12   2   7     1268.66     1320.55     25.80 o 
  14   2   7      196.16      198.85     11.61 o 
  16   2   7      288.62      311.32     11.06 o 
  18   2   7      110.11      145.44      9.36 o 
  20   2   7        0.49       13.53      8.15 o 
  22   2   7        0.52       -2.50      8.26 o 
 -25   3   7       13.89       -2.95      8.58 o 
 -23   3   7      142.79      144.29      9.19 o 
 -21   3   7       11.80       10.29      6.35 o 
 -19   3   7       37.24       33.82      6.95 o 
 -17   3   7      116.07      112.50      7.80 o 
 -15   3   7        2.27        4.54      6.38 o 
 -13   3   7        0.08       -2.58      6.14 o 
 -11   3   7       50.34       46.69      6.62 o 
  -9   3   7      486.08      447.37     11.47 o 
  -7   3   7      583.85      508.19     11.94 o 
  -5   3   7       19.42       26.85      9.87 o 
  -3   3   7     1585.98     1494.17     78.91 o 
  -1   3   7       49.31       43.18      9.64 o 
   1   3   7       29.90       28.32      9.55 o 
   3   3   7        1.71        8.24      9.35 o 
   5   3   7       19.40       30.38      7.44 o 
   7   3   7       33.22       27.37      7.81 o 
   9   3   7        8.98       16.47      9.55 o 
  11   3   7      179.20      168.80     10.50 o 
  13   3   7       46.06       47.42      8.86 o 
  15   3   7       19.74       17.21      8.46 o 
  17   3   7       10.46        7.44      8.81 o 
 -16   4   7        1.97        6.66      7.05 o 
 -14   4   7       28.55       27.56      9.10 o 
 -12   4   7       72.61       92.74      8.12 o 
 -10   4   7        0.37       -8.50     16.47 o 
  -8   4   7      422.62      412.16     15.93 o 
  -6   4   7       15.57       42.67     10.94 o 
  -4   4   7      332.28      312.78     14.56 o 
  -2   4   7       38.71       59.07     10.86 o 
   0   4   7       21.03       25.51     23.37 o 
   2   4   7       16.59       27.98     12.03 o 
   4   4   7        1.32       -3.70     12.61 o 
   6   4   7       39.09       50.37     17.42 o 
   8   4   7        0.06       14.41     11.54 o 
 -34   0   8        6.58       -5.39     10.65 o 
 -32   0   8       99.36      110.35     14.49 o 
 -30   0   8       46.09       72.03     12.81 o 
 -28   0   8       39.60       22.87      8.70 o 
 -26   0   8     2389.44     2325.91     55.82 o 
 -24   0   8      165.09      170.86     10.87 o 
 -22   0   8      870.42      882.65     21.54 o 
 -20   0   8      143.52      171.00     10.47 o 
 -18   0   8      637.84      760.17     15.26 o 
 -16   0   8      303.03      357.95     10.06 o 
 -14   0   8     4273.36     4761.90     58.77 o 
 -12   0   8     1683.23     1691.85     23.27 o 
 -10   0   8     1256.53     1227.71     17.89 o 
  -8   0   8       53.72       49.79      4.82 o 
  -6   0   8       53.08       36.83      4.48 o 
  -4   0   8     6414.31     6152.04    173.96 o 
  -2   0   8     3138.01     3246.37     77.44 o 
   0   0   8     3544.22     3513.79     57.41 o 
   2   0   8     1437.91     1419.03     57.43 o 
   4   0   8      464.02      468.58     10.88 o 
   6   0   8      209.70      221.44      8.08 o 
   8   0   8       21.54       20.79      5.23 o 
  10   0   8      276.93      266.69     21.04 o 
  12   0   8       93.22      111.20     17.03 o 
  14   0   8     1068.15     1192.89     41.39 o 
  16   0   8        0.16       -5.39     10.65 o 
  18   0   8       75.61       74.90     17.33 o 
  20   0   8        3.31      -13.41     14.88 o 
  22   0   8       50.96       43.33     16.04 o 
 -33   1   8      212.84      209.96      9.11 o 
 -31   1   8      165.90      143.17      8.06 o 
 -29   1   8      623.85      603.10     12.61 o 
 -27   1   8      163.38      162.78      8.16 o 
 -25   1   8      369.47      387.52     10.69 o 
 -23   1   8      491.14      619.54     26.72 o 
 -21   1   8        0.81        8.86      6.27 o 
 -19   1   8        0.00        1.84      5.21 o 
 -17   1   8       15.40       16.56      5.20 o 
 -15   1   8     2663.16     2714.10     27.74 o 
 -13   1   8      191.15      157.04      6.39 o 
 -11   1   8      278.82      293.92      7.13 o 
  -9   1   8      354.56      367.07      8.04 o 
  -7   1   8      242.87      256.47      7.65 o 
  -5   1   8     2553.37     2441.20     29.40 o 
  -3   1   8     2746.53     2795.66     32.99 o 
  -1   1   8        4.54        0.41      3.77 o 
   1   1   8        8.52        7.17      3.55 o 
   3   1   8     1031.91     1024.90     19.13 o 
   5   1   8       50.72       51.84      6.87 o 
   7   1   8       50.36       58.63      7.22 o 
   9   1   8      204.05      227.30     10.57 o 
  11   1   8      545.10      510.28     13.97 o 
  13   1   8      470.52      411.40     13.11 o 
  15   1   8      592.85      541.00     16.51 o 
  17   1   8      380.20      433.56     25.70 o 
  19   1   8       20.84       15.65      7.79 o 
  21   1   8       44.27       13.41      8.75 o 
  23   1   8       24.15        7.55      8.84 o 
 -30   2   8        7.64       -4.76      6.16 o 
 -28   2   8        0.03       -3.66      6.53 o 
 -26   2   8      231.22      217.25      9.17 o 
 -24   2   8      234.31      257.68      9.86 o 
 -22   2   8        0.01        7.11      6.70 o 
 -20   2   8        9.27        2.98      6.24 o 
 -18   2   8        4.99       10.58      6.02 o 
 -16   2   8        3.65        5.01      6.00 o 
 -14   2   8       36.11       48.41      6.36 o 
 -12   2   8      737.50      737.13     12.63 o 
 -10   2   8       31.71       46.89      6.73 o 
  -8   2   8       23.97       38.77      6.93 o 
  -6   2   8      256.81      278.67      8.97 o 
  -4   2   8       59.71       46.04      5.57 o 
  -2   2   8       24.64       20.43      8.06 o 
   0   2   8      165.57      182.58     15.74 o 
   2   2   8      292.52      258.59     11.97 o 
   4   2   8        0.04       -0.59     10.05 o 
   6   2   8        0.08        4.90      8.21 o 
   8   2   8       60.37       83.71      9.89 o 
  10   2   8      168.87      174.09     14.14 o 
  12   2   8      545.36      577.07     18.97 o 
  14   2   8       95.24      112.33     10.68 o 
  16   2   8       36.40       46.03     10.08 o 
  18   2   8       51.18       58.93      7.45 o 
  20   2   8      185.53      187.44     24.64 o 
 -25   3   8        1.90       -8.75      8.75 o 
 -23   3   8        0.17        0.47      9.99 o 
 -21   3   8      106.98       98.52      7.43 o 
 -19   3   8       40.47       49.46      7.85 o 
 -17   3   8       49.83       39.55      6.91 o 
 -15   3   8        0.86        3.83      7.68 o 
 -13   3   8       40.75       48.78      7.92 o 
 -11   3   8       78.18       92.94     23.36 o 
  -9   3   8      338.08      288.18     16.69 o 
  -7   3   8      184.51      185.68     12.63 o 
  -5   3   8      481.62      444.67     15.82 o 
  -3   3   8      218.26      203.21     15.20 o 
  -1   3   8        0.31       -8.85      8.85 o 
   1   3   8       33.23       39.71      9.69 o 
   3   3   8       71.05       71.32     10.42 o 
   5   3   8      300.07      295.11     11.22 o 
   7   3   8        0.08        3.52      7.70 o 
   9   3   8       39.08       55.09      8.36 o 
  11   3   8        0.00       -1.58      7.94 o 
  13   3   8       58.30       67.00     10.02 o 
  15   3   8        0.01       -0.61      8.44 o 
 -16   4   8       55.33       49.56      8.64 o 
 -14   4   8        0.42       -7.31      7.31 o 
 -12   4   8        8.14       24.80     10.27 o 
 -10   4   8      161.41      195.01     13.27 o 
  -8   4   8      103.29      104.53     12.31 o 
  -6   4   8        0.48       -1.69     10.63 o 
  -4   4   8       94.53       99.64     12.18 o 
  -2   4   8      132.40      138.03     12.77 o 
   0   4   8        4.11       10.16     11.00 o 
   2   4   8        5.36       13.93     10.67 o 
   4   4   8       37.19       44.95     14.66 o 
   6   4   8       33.76       46.80     22.64 o 
 -33   1   9        8.33        4.79      6.49 o 
 -31   1   9       21.20       31.17      6.78 o 
 -29   1   9        0.26       -6.17      6.17 o 
 -27   1   9      981.52      913.36     15.41 o 
 -25   1   9      452.94      444.01     11.14 o 
 -23   1   9       29.83       42.12      7.69 o 
 -21   1   9      130.07      130.02      7.63 o 
 -19   1   9       94.09      109.32      7.10 o 
 -17   1   9      389.09      415.58      9.38 o 
 -15   1   9       64.21       83.95      5.82 o 
 -13   1   9     1478.23     1570.87     16.36 o 
 -11   1   9     2499.71     2397.98     26.90 o 
  -9   1   9      341.24      312.57      7.14 o 
  -7   1   9      667.35      575.18      9.03 o 
  -5   1   9       79.77      118.34     10.17 o 
  -3   1   9     1224.44     1216.18     16.57 o 
  -1   1   9      362.53      371.66     13.07 o 
   1   1   9      106.02      117.59      8.48 o 
   3   1   9      104.82      119.24      8.03 o 
   5   1   9      123.66      122.75      9.14 o 
   7   1   9       42.25       26.96      7.24 o 
   9   1   9     1487.29     1407.98     25.29 o 
  11   1   9      758.65      800.02     17.70 o 
  13   1   9      840.04      875.72     18.82 o 
  15   1   9      226.10      215.94     22.68 o 
  17   1   9       34.03       11.35      6.71 o 
  19   1   9       67.22       26.89      7.64 o 
  21   1   9        2.24        9.53      9.44 o 
 -30   2   9       50.51       45.18      6.88 o 
 -28   2   9      165.39      176.95     12.74 o 
 -26   2   9       45.28       62.47      7.46 o 
 -24   2   9     1178.56     1141.30     17.60 o 
 -22   2   9        3.03       -3.20      6.58 o 
 -20   2   9      393.24      322.84      9.21 o 
 -18   2   9       33.00       29.46      6.37 o 
 -16   2   9       40.16       43.26      6.47 o 
 -14   2   9      190.91      208.85      8.11 o 
 -12   2   9        7.39       -1.28      6.85 o 
 -10   2   9      833.96      829.41     15.36 o 
  -8   2   9       81.60       87.25      7.11 o 
  -6   2   9        2.44        6.79      5.71 o 
  -4   2   9       16.04       33.01     10.59 o 
  -2   2   9       13.32        7.70      8.56 o 
   0   2   9      126.98      147.58     10.32 o 
   2   2   9      144.88      146.05     10.52 o 
   4   2   9        2.17       -0.86      8.59 o 
   6   2   9       46.05       54.04      9.91 o 
   8   2   9       86.74      110.61     11.94 o 
  10   2   9       91.15       99.55      9.92 o 
  12   2   9       50.24       56.26      9.85 o 
  14   2   9       73.07       83.89     10.67 o 
  16   2   9        0.91       10.10      9.85 o 
  18   2   9       50.91       47.87     10.23 o 
 -25   3   9       56.07       44.06      7.97 o 
 -23   3   9      103.42       98.85      8.02 o 
 -21   3   9        8.04        0.53      6.86 o 
 -19   3   9       21.32       31.34      7.92 o 
 -17   3   9       16.88       18.21      7.36 o 
 -15   3   9       36.45       39.93      7.15 o 
 -13   3   9      182.99      163.08      9.30 o 
 -11   3   9       72.39       83.36      8.21 o 
  -9   3   9     1321.81     1282.90     26.24 o 
  -7   3   9      141.92      158.46     12.40 o 
  -5   3   9      218.93      243.12     17.48 o 
  -3   3   9      209.28      184.28     17.98 o 
  -1   3   9       47.06       59.64     10.15 o 
   1   3   9        8.93       14.31      9.32 o 
   3   3   9       14.44       20.28      9.70 o 
   5   3   9      112.08       98.21      8.25 o 
   7   3   9       34.97       41.22      8.45 o 
   9   3   9        7.46        1.26     12.12 o 
  11   3   9       65.89       76.17      9.78 o 
  13   3   9        0.15       -0.95     10.32 o 
 -14   4   9        2.25       -3.50     23.67 o 
 -12   4   9       68.56       90.92     12.13 o 
 -10   4   9       93.15      103.71     12.16 o 
  -8   4   9      329.72      309.72     15.17 o 
  -6   4   9       42.86       47.04     11.75 o 
  -4   4   9      173.60      197.82     16.69 o 
  -2   4   9       57.05       82.04     14.92 o 
   0   4   9        9.98       18.63     10.86 o 
   2   4   9       28.38       20.65     11.39 o 
   4   4   9       18.84       20.70     11.66 o 
 -32   0  10      293.15      261.32     15.33 o 
 -30   0  10        0.40        8.39      7.27 o 
 -28   0  10       14.35       25.88     12.64 o 
 -26   0  10      407.98      378.79     12.47 o 
 -24   0  10       37.54       48.61      8.10 o 
 -22   0  10       32.31       46.61      7.88 o 
 -20   0  10      125.66      161.56     14.24 o 
 -18   0  10       92.86       88.86      9.45 o 
 -16   0  10     2010.83     1788.00     30.50 o 
 -14   0  10       76.67       90.29      6.46 o 
 -12   0  10     1628.79     1663.93     23.56 o 
 -10   0  10       41.89       58.49      7.18 o 
  -8   0  10      224.69      235.53      8.29 o 
  -6   0  10       40.63       77.20     10.69 o 
  -4   0  10     6617.27     7094.56    102.58 o 
  -2   0  10       51.68       78.41      6.80 o 
   0   0  10      426.38      530.24     12.87 o 
   2   0  10      329.92      348.98     11.84 o 
   4   0  10     1794.01     1665.83     77.18 o 
   6   0  10       36.64       47.09     16.77 o 
   8   0  10       38.69       35.06     16.08 o 
  10   0  10     4423.51     4729.51    123.28 o 
  12   0  10      109.57      119.35     18.41 o 
  14   0  10     1587.43     1591.05     51.35 o 
  16   0  10      109.98      100.81     17.33 o 
  18   0  10       71.56      125.30     20.65 o 
  20   0  10       47.89       75.89     20.09 o 
 -33   1  10      360.13      355.67     11.11 o 
 -31   1  10        6.45        4.37      6.54 o 
 -29   1  10        0.31       -4.08      6.23 o 
 -27   1  10      525.90      521.23     12.16 o 
 -25   1  10       83.74      104.22      9.95 o 
 -23   1  10       10.46        9.75      6.35 o 
 -21   1  10       10.47       13.81      6.53 o 
 -19   1  10      127.60      156.92      7.78 o 
 -17   1  10       42.94       41.38      5.92 o 
 -15   1  10      122.56      113.24      6.75 o 
 -13   1  10       42.34       40.87      4.93 o 
 -11   1  10       14.85        2.48      3.84 o 
  -9   1  10      125.52      140.50      5.89 o 
  -7   1  10       51.22       39.89      4.31 o 
  -5   1  10      174.94      176.35      7.52 o 
  -3   1  10      387.19      384.69      8.80 o 
  -1   1  10        0.35        3.97      4.87 o 
   1   1  10        7.44       11.62      7.18 o 
   3   1  10       54.08       57.56      7.96 o 
   5   1  10       88.39       92.72      8.45 o 
   7   1  10      869.48      821.36     18.19 o 
   9   1  10       41.70       45.10     12.05 o 
  11   1  10      982.10      919.20     20.40 o 
  13   1  10       11.65        6.77     10.22 o 
  15   1  10       10.70       10.38      5.50 o 
  17   1  10       10.33        6.87      6.82 o 
  19   1  10        3.80        0.38      7.17 o 
 -30   2  10      143.01      117.47     13.97 o 
 -28   2  10        3.75        4.18      7.07 o 
 -26   2  10      496.66      509.86     12.37 o 
 -24   2  10      252.24      262.82     10.28 o 
 -22   2  10        0.02        1.68      6.64 o 
 -20   2  10        3.69       15.25      6.01 o 
 -18   2  10       29.77       27.26      6.43 o 
 -16   2  10       68.12       69.91      6.84 o 
 -14   2  10      302.66      312.31     10.97 o 
 -12   2  10       52.21       40.36      7.38 o 
 -10   2  10      450.71      452.27     11.65 o 
  -8   2  10      690.21      668.01     13.06 o 
  -6   2  10       51.34       51.16      9.09 o 
  -4   2  10      104.22       94.34     10.52 o 
  -2   2  10        0.14        8.33     11.45 o 
   0   2  10        3.33       11.65     10.09 o 
   2   2  10      383.86      346.63     15.85 o 
   4   2  10       88.79       70.86      9.81 o 
   6   2  10       52.83       66.27      9.87 o 
   8   2  10       27.64       35.73      9.50 o 
  10   2  10       17.56       17.43      9.16 o 
  12   2  10        4.76        6.10      8.85 o 
  14   2  10       79.78       88.53     10.69 o 
  16   2  10        7.06        7.70      9.63 o 
  18   2  10       21.46       26.22     21.30 o 
 -25   3  10       16.12        0.99      7.50 o 
 -23   3  10       49.90       56.86      8.10 o 
 -21   3  10       89.30       97.52      8.22 o 
 -19   3  10       26.02       19.89      6.92 o 
 -17   3  10        0.46        7.79      6.92 o 
 -15   3  10       13.93       16.64      9.84 o 
 -13   3  10       73.45       79.36      8.37 o 
 -11   3  10      591.14      541.82     17.54 o 
  -9   3  10      179.05      185.91     12.87 o 
  -7   3  10      757.43      729.32     19.45 o 
  -5   3  10       13.50       26.97     10.34 o 
  -3   3  10       22.90       38.77     10.69 o 
  -1   3  10       10.23       20.94      9.92 o 
   1   3  10       58.85       50.31     13.60 o 
   3   3  10       11.80       13.22     11.94 o 
   5   3  10       23.95       20.21     10.45 o 
   7   3  10       27.44       35.32      7.78 o 
   9   3  10        0.21        8.12     23.35 o 
  11   3  10        7.54       16.38     11.94 o 
  13   3  10       27.70       29.05      8.48 o 
 -14   4  10       34.23       57.96     12.31 o 
 -12   4  10       70.09       72.65     12.14 o 
 -10   4  10        1.86        9.89     11.97 o 
  -8   4  10       83.84      108.51     18.41 o 
  -6   4  10      202.19      228.77     38.31 o 
  -4   4  10        0.55        9.24     21.34 o 
  -2   4  10       32.15       32.75     12.12 o 
   0   4  10       11.50       16.55     11.66 o 
 -31   1  11       23.82       27.63      6.99 o 
 -29   1  11      300.74      269.76     10.22 o 
 -27   1  11       25.35       20.32      6.37 o 
 -25   1  11       58.74       49.03      7.05 o 
 -23   1  11      321.60      295.30     10.74 o 
 -21   1  11      325.09      276.87     10.02 o 
 -19   1  11       19.45       28.79      6.79 o 
 -17   1  11      169.52      192.98     10.19 o 
 -15   1  11        9.37        5.24      4.99 o 
 -13   1  11      377.84      322.52      7.21 o 
 -11   1  11       22.93       15.86      4.54 o 
  -9   1  11       10.96       15.47      5.20 o 
  -7   1  11       17.73       20.30      5.94 o 
  -5   1  11      290.93      275.46      8.84 o 
  -3   1  11     2334.20     2259.48     28.18 o 
  -1   1  11      369.12      358.50     12.62 o 
   1   1  11        3.96        5.98      7.87 o 
   3   1  11        2.26       -7.11      7.11 o 
   5   1  11        0.17       -0.84      7.86 o 
   7   1  11        8.83        2.70      7.37 o 
   9   1  11      628.96      576.52     15.09 o 
  11   1  11      346.38      330.44     16.56 o 
  13   1  11       46.44       24.06      8.06 o 
  15   1  11       21.84       18.53      7.53 o 
  17   1  11        0.20       -0.53      6.57 o 
  19   1  11        0.05        6.82      7.54 o 
 -30   2  11        6.16        0.78      7.32 o 
 -28   2  11      438.48      455.15     18.09 o 
 -26   2  11        0.26        9.78      6.99 o 
 -24   2  11      375.54      354.82     11.01 o 
 -22   2  11       28.91       31.75      7.06 o 
 -20   2  11       27.55       30.90      6.28 o 
 -18   2  11      330.20      292.87      9.06 o 
 -16   2  11       57.43       56.98      7.25 o 
 -14   2  11      538.16      498.52     12.76 o 
 -12   2  11      149.18      163.57      9.05 o 
 -10   2  11      986.93      900.72     19.64 o 
  -8   2  11      902.54      837.42     14.92 o 
  -6   2  11      284.92      269.90     13.54 o 
  -4   2  11      159.55      171.96     11.81 o 
  -2   2  11       39.98       51.66     10.07 o 
   0   2  11       55.78       48.60     11.97 o 
   2   2  11      253.98      212.52     12.41 o 
   4   2  11        4.17       -8.03      8.50 o 
   6   2  11      144.22      141.99     10.83 o 
   8   2  11      114.87      137.54     10.99 o 
  10   2  11       94.53      117.21     14.81 o 
  12   2  11        0.28       -3.01      9.55 o 
  14   2  11       16.72       32.01      9.74 o 
  16   2  11        7.63       -1.94     23.20 o 
 -23   3  11       10.16       14.31      8.22 o 
 -21   3  11        0.14       -3.00      6.91 o 
 -19   3  11        4.66        1.32      6.84 o 
 -17   3  11       19.11       24.73      7.66 o 
 -15   3  11      117.66      117.68      8.87 o 
 -13   3  11       53.51       73.35     11.36 o 
 -11   3  11      308.86      319.96     14.88 o 
  -9   3  11      162.46      172.03     27.51 o 
  -7   3  11        4.45        7.23     10.04 o 
  -5   3  11       37.63       33.09     10.84 o 
  -3   3  11       55.50       78.77     11.12 o 
  -1   3  11       16.41       15.52      9.97 o 
   1   3  11      113.63      114.48     12.02 o 
   3   3  11       12.96       -3.63     19.38 o 
   5   3  11      104.58      104.84     11.86 o 
   7   3  11       29.92       32.26     11.10 o 
   9   3  11        0.92       -2.43     13.11 o 
  11   3  11        0.29        7.28     20.55 o 
 -10   4  11       69.97      106.63     13.27 o 
  -8   4  11       45.98       34.02     13.88 o 
  -6   4  11        4.43       18.32     11.56 o 
  -4   4  11        1.07       19.76     12.07 o 
 -32   0  12       13.57       31.83      9.58 o 
 -30   0  12       55.79       49.82      8.36 o 
 -28   0  12       69.47       72.96      8.67 o 
 -26   0  12      112.10      141.49      9.50 o 
 -24   0  12       38.18       36.27      9.32 o 
 -22   0  12       15.41       19.19      9.62 o 
 -20   0  12      168.75      181.60     12.34 o 
 -18   0  12        2.44        6.06     10.43 o 
 -16   0  12      843.76      801.43     18.12 o 
 -14   0  12      327.50      342.59     10.78 o 
 -12   0  12        0.74       -5.60      6.12 o 
 -10   0  12      253.38      251.93      9.38 o 
  -8   0  12      461.40      440.18     13.40 o 
  -6   0  12       24.96        8.11      7.61 o 
  -4   0  12     3152.11     3262.91     50.43 o 
  -2   0  12      560.33      503.89     13.73 o 
   0   0  12       23.88       41.73      7.97 o 
   2   0  12      198.73      178.94     21.21 o 
   4   0  12      519.75      518.42     28.24 o 
   6   0  12     1995.01     2115.33     63.34 o 
   8   0  12      604.93      610.87     30.40 o 
  10   0  12     3828.14     4179.10    112.24 o 
  12   0  12      107.45      110.51     19.79 o 
  14   0  12        0.03        4.10     15.78 o 
  16   0  12        0.28      -16.04     16.04 o 
  18   0  12        5.36       -9.87     17.12 o 
 -31   1  12        2.43       -4.32      6.59 o 
 -29   1  12        1.02       -7.92      7.92 o 
 -27   1  12       51.62       64.76      7.49 o 
 -25   1  12      279.02      229.85      9.73 o 
 -23   1  12      104.26       99.41      7.55 o 
 -21   1  12        0.21       -3.59      6.30 o 
 -19   1  12       53.05       47.95      6.55 o 
 -17   1  12        0.25       -3.96      5.39 o 
 -15   1  12        1.60        1.43      5.26 o 
 -13   1  12      527.44      532.85      9.64 o 
 -11   1  12     1536.41     1531.36     19.55 o 
  -9   1  12       48.61       54.88      6.03 o 
  -7   1  12      111.39      137.55      9.43 o 
  -5   1  12      657.44      700.02     11.52 o 
  -3   1  12       23.90       28.90      8.47 o 
  -1   1  12      441.62      395.18     13.28 o 
   1   1  12       13.78       14.05      7.89 o 
   3   1  12      109.78      142.51     10.19 o 
   5   1  12      127.21      151.42     19.94 o 
   7   1  12      201.73      200.53      9.75 o 
   9   1  12      523.39      530.26     19.76 o 
  11   1  12       15.70       15.14      8.37 o 
  13   1  12      288.80      285.15     21.43 o 
  15   1  12        0.29       -5.71      7.92 o 
  17   1  12        5.23       -0.90      6.86 o 
 -28   2  12      137.07      137.34      8.89 o 
 -26   2  12        0.53       -2.76      7.21 o 
 -24   2  12        2.48        5.46      7.08 o 
 -22   2  12      230.37      227.11      9.82 o 
 -20   2  12       77.56       64.36      7.53 o 
 -18   2  12       11.85        7.02      6.74 o 
 -16   2  12      206.55      215.33     10.38 o 
 -14   2  12     1016.49     1048.12     18.00 o 
 -12   2  12      164.36      170.46     11.48 o 
 -10   2  12     1271.53     1254.79     19.40 o 
  -8   2  12      565.45      521.71     16.90 o 
  -6   2  12        0.15       -3.55     16.23 o 
  -4   2  12        0.25        8.40      9.89 o 
  -2   2  12       72.55       62.61     21.43 o 
   0   2  12       17.25        2.96      9.27 o 
   2   2  12       88.65       96.09     10.32 o 
   4   2  12       84.24       84.82     16.97 o 
   6   2  12      116.59      102.28     10.30 o 
   8   2  12        3.82       -5.97      8.94 o 
  10   2  12      124.86      155.79     23.50 o 
  12   2  12       66.93       63.56     15.33 o 
  14   2  12        0.02        4.44     20.35 o 
 -23   3  12       87.20       77.76      9.03 o 
 -21   3  12        0.14       -0.22      7.55 o 
 -19   3  12       46.47       52.00     10.69 o 
 -17   3  12        3.07       15.75      7.71 o 
 -15   3  12      154.59      171.13     10.12 o 
 -13   3  12        3.55       13.00     11.66 o 
 -11   3  12       83.79       88.89     14.81 o 
  -9   3  12        0.43      -11.02     11.02 o 
  -7   3  12        8.40       16.24     10.17 o 
  -5   3  12       23.47       30.48     11.04 o 
  -3   3  12       17.59       18.11     10.98 o 
  -1   3  12       33.47       55.43     11.75 o 
   1   3  12        2.82       15.89     10.52 o 
   3   3  12       19.41       20.26     10.77 o 
   5   3  12       44.36       42.08     10.87 o 
   7   3  12        0.74       -5.27     10.24 o 
   9   3  12        0.17       -8.22     17.89 o 
 -31   1  13        0.00       -4.20      6.59 o 
 -29   1  13       60.24       50.30     10.08 o 
 -27   1  13       29.06       18.04      7.14 o 
 -25   1  13       68.78       77.77      6.52 o 
 -23   1  13        3.95       12.97      9.56 o 
 -21   1  13      134.75      155.88      7.97 o 
 -19   1  13      177.04      175.93      8.33 o 
 -17   1  13        7.59        1.26      8.83 o 
 -15   1  13       43.65       61.42      7.38 o 
 -13   1  13      749.76      706.18     12.57 o 
 -11   1  13      388.92      389.06      9.69 o 
  -9   1  13      944.53      892.23     13.73 o 
  -7   1  13        1.93       -0.39      5.76 o 
  -5   1  13       62.03       87.57      8.39 o 
  -3   1  13       45.02       66.61      7.94 o 
  -1   1  13      122.77      113.15      8.74 o 
   1   1  13      142.69      122.81     16.88 o 
   3   1  13       67.92       82.01      8.30 o 
   5   1  13        3.99        0.50      6.44 o 
   7   1  13       62.57       79.66     23.05 o 
   9   1  13      308.94      293.31     16.80 o 
  11   1  13      469.25      496.32     19.73 o 
  13   1  13       28.12       11.65     13.58 o 
  15   1  13        0.01       -8.43      8.43 o 
 -28   2  13       37.73       34.74      7.90 o 
 -26   2  13       19.19       18.23      7.54 o 
 -24   2  13       15.32        2.49      6.94 o 
 -22   2  13        0.25       -0.23      7.80 o 
 -20   2  13       35.64       22.04      7.95 o 
 -18   2  13        7.40        6.93      7.66 o 
 -16   2  13      278.88      253.56     10.86 o 
 -14   2  13      208.43      228.70     10.43 o 
 -12   2  13      964.03      923.82     16.50 o 
 -10   2  13      683.06      635.17     18.14 o 
  -8   2  13        1.04        7.89      9.73 o 
  -6   2  13       16.84       22.41     10.02 o 
  -4   2  13      310.11      326.95     31.78 o 
  -2   2  13       34.45       25.89     10.11 o 
   0   2  13        0.00        2.71      9.73 o 
   2   2  13       85.03       74.92     10.57 o 
   4   2  13       42.43       44.73     12.01 o 
   6   2  13        0.57       -0.69      9.64 o 
   8   2  13        8.94       -0.39      9.63 o 
  10   2  13       51.96       55.66     10.49 o 
  12   2  13       13.69       18.97     22.12 o 
 -23   3  13        8.31        1.59      9.55 o 
 -21   3  13        2.20        0.55      8.18 o 
 -19   3  13        0.00       -7.75      7.75 o 
 -17   3  13       34.59       30.45     13.26 o 
 -15   3  13       39.73       44.24     11.67 o 
 -13   3  13        5.23        9.50     10.88 o 
 -11   3  13        8.48        5.87     10.66 o 
  -9   3  13       25.83       28.92     10.91 o 
  -7   3  13       14.95       21.86     10.78 o 
  -5   3  13        3.30       -4.32     10.69 o 
  -3   3  13        4.31        3.43     11.20 o 
  -1   3  13       11.53        7.11     11.07 o 
   1   3  13        0.07        2.89     22.42 o 
   3   3  13       48.81       35.96     13.32 o 
   5   3  13        5.73      -13.18     27.98 o 
 -32   0  14      103.50       74.73     17.08 o 
 -30   0  14        9.12       16.52      9.54 o 
 -28   0  14       36.65       30.16      9.91 o 
 -26   0  14     1239.29     1205.73     26.00 o 
 -24   0  14      116.19       84.69     16.82 o 
 -22   0  14      230.36      218.36     13.17 o 
 -20   0  14        5.95        2.21      8.69 o 
 -18   0  14      281.95      279.79     13.10 o 
 -16   0  14       16.77       25.99      8.54 o 
 -14   0  14       12.57        5.34      6.99 o 
 -12   0  14     2669.88     2506.72     40.78 o 
 -10   0  14        0.01        3.78      8.31 o 
  -8   0  14        1.42       -1.99      8.50 o 
  -6   0  14       34.87       52.03      9.49 o 
  -4   0  14       53.45       37.88      8.85 o 
  -2   0  14       75.47       69.76      9.19 o 
   0   0  14       35.68       51.74     16.34 o 
   2   0  14       11.42       10.65     13.88 o 
   4   0  14       48.10       49.85     17.38 o 
   6   0  14       16.10       52.22     18.02 o 
   8   0  14        6.57       -3.84     14.79 o 
  10   0  14       68.93      103.66     20.48 o 
  14   0  14       32.62       48.34     18.84 o 
 -31   1  14        2.41        4.92      7.73 o 
 -29   1  14       69.16       56.35      6.46 o 
 -27   1  14        7.55       22.79      6.66 o 
 -25   1  14      114.44      139.55     15.53 o 
 -23   1  14       29.20       28.97      8.20 o 
 -21   1  14       76.53       76.35      8.23 o 
 -19   1  14      113.13      122.45     11.39 o 
 -17   1  14        0.24       -4.86      6.63 o 
 -15   1  14      645.38      613.03     13.81 o 
 -13   1  14        7.57        7.86      6.11 o 
 -11   1  14     2104.16     2009.65     24.46 o 
  -9   1  14       99.12       92.28      6.88 o 
  -7   1  14       22.11       23.69      7.85 o 
  -5   1  14      912.70      919.90     17.47 o 
  -3   1  14        1.15       -1.64      8.40 o 
  -1   1  14      135.06      120.31      9.21 o 
   1   1  14       11.22       -0.49      7.43 o 
   3   1  14     1190.36     1133.46     19.99 o 
   5   1  14      182.70      195.33     20.74 o 
   7   1  14      184.60      196.63     15.17 o 
   9   1  14      245.59      262.41     16.29 o 
  11   1  14        0.36       -8.84     11.77 o 
  13   1  14       11.28       -5.63      8.46 o 
 -28   2  14       77.64       97.17      8.72 o 
 -26   2  14       75.28       67.98     14.63 o 
 -24   2  14        7.81       11.08      8.16 o 
 -22   2  14        0.33       -4.62      8.77 o 
 -20   2  14        0.78       -3.57      8.55 o 
 -18   2  14        5.00       -3.80      7.65 o 
 -16   2  14       33.81       39.90      8.24 o 
 -14   2  14      214.63      205.58     13.48 o 
 -12   2  14       16.20       20.30     10.29 o 
 -10   2  14       25.89       37.23     11.25 o 
  -8   2  14      187.34      165.98     12.30 o 
  -6   2  14      201.45      228.19     13.02 o 
  -4   2  14      366.28      341.58     14.06 o 
  -2   2  14      235.79      231.59     16.47 o 
   0   2  14      245.07      220.76     13.15 o 
   2   2  14       28.95       46.57     10.64 o 
   4   2  14       37.12       22.59     12.22 o 
   6   2  14      131.11      146.42     12.26 o 
   8   2  14        7.84       -0.05     16.49 o 
  10   2  14       42.77       36.52     22.72 o 
 -21   3  14       26.11       27.82     10.02 o 
 -19   3  14       34.65       25.53     11.48 o 
 -17   3  14      208.39      222.72     20.27 o 
 -15   3  14       15.10       24.28     11.35 o 
 -13   3  14        6.88       -2.94     11.33 o 
 -11   3  14       12.24       16.96     11.21 o 
  -9   3  14        2.49       -2.68     10.73 o 
  -7   3  14        1.01        3.11     10.56 o 
  -5   3  14       27.38       24.67     12.74 o 
  -3   3  14       32.46       17.81     11.61 o 
  -1   3  14       36.15       51.96     25.31 o 
   1   3  14       98.81      104.71     17.70 o 
   3   3  14        1.72      -12.00     22.38 o 
 -29   1  15       18.09       11.79      9.44 o 
 -27   1  15      109.57      109.86      9.53 o 
 -25   1  15      333.36      323.16     11.70 o 
 -23   1  15        9.77        7.14      7.58 o 
 -21   1  15       22.81       24.01      7.61 o 
 -19   1  15      156.94      166.67     12.65 o 
 -17   1  15      194.62      196.72      9.05 o 
 -15   1  15      153.08      153.33     14.36 o 
 -13   1  15     1983.99     2029.17     25.09 o 
 -11   1  15      640.35      649.28     12.24 o 
  -9   1  15       22.78       26.84      7.69 o 
  -7   1  15      135.55      140.12     11.72 o 
  -5   1  15        3.94       -1.49      7.20 o 
  -3   1  15       60.64       49.19      8.15 o 
  -1   1  15        0.38       10.51      7.43 o 
   1   1  15       65.74       48.12      7.92 o 
   3   1  15       21.10       24.88     12.64 o 
   5   1  15      236.20      272.77     16.96 o 
   7   1  15      280.01      333.74     18.14 o 
   9   1  15       52.22       50.85     12.05 o 
  11   1  15       13.63        4.24      9.89 o 
 -26   2  15        0.34       -7.91      7.91 o 
 -24   2  15        0.97       -8.57      8.57 o 
 -22   2  15        2.24       -8.11      8.11 o 
 -20   2  15        2.31        0.50     11.45 o 
 -18   2  15       10.86       15.65     12.13 o 
 -16   2  15        5.47       10.05      7.86 o 
 -14   2  15       47.64       56.92     11.19 o 
 -12   2  15       27.87       31.96     10.53 o 
 -10   2  15        0.17       -3.71      9.62 o 
  -8   2  15       68.94       79.91     11.02 o 
  -6   2  15        9.56       14.81      9.86 o 
  -4   2  15       18.51       14.87     10.07 o 
  -2   2  15        0.97        2.95      9.73 o 
   0   2  15       18.40        4.35     14.04 o 
   2   2  15       79.09       64.77     11.84 o 
   4   2  15      103.41      115.33     12.50 o 
   6   2  15       18.14       20.38     10.65 o 
   8   2  15      240.26      311.49     29.28 o 
 -19   3  15       11.40        6.08     15.22 o 
 -17   3  15      105.32      126.73     15.24 o 
 -15   3  15       73.59       71.27     12.25 o 
 -13   3  15        8.62        4.70     10.88 o 
 -11   3  15        7.39        8.41     14.01 o 
  -9   3  15        6.42       13.69     10.88 o 
  -7   3  15       14.24        6.03     11.23 o 
  -5   3  15       58.80       68.22     12.35 o 
  -3   3  15        3.26       -7.16     11.12 o 
  -1   3  15        0.23       -6.66     11.34 o 
 -30   0  16       87.70       53.73     10.77 o 
 -28   0  16        3.19       -7.97     11.19 o 
 -26   0  16      352.30      319.31     14.68 o 
 -24   0  16       15.12       20.27      9.88 o 
 -22   0  16       10.99        0.57      9.31 o 
 -20   0  16      233.16      230.48     13.37 o 
 -18   0  16      638.80      617.34     21.47 o 
 -16   0  16      943.32      857.77     25.18 o 
 -14   0  16      839.54      801.70     18.98 o 
 -12   0  16     5664.55     5319.74     80.22 o 
 -10   0  16        9.74       13.52      9.10 o 
  -8   0  16      254.80      223.87     19.83 o 
  -6   0  16      206.20      243.29     12.72 o 
  -4   0  16       10.49       -3.84     13.58 o 
  -2   0  16      103.40      124.92     19.45 o 
   0   0  16      896.60      893.86     36.39 o 
   2   0  16      894.01      934.26     38.03 o 
   4   0  16        2.24       -5.22     17.46 o 
   6   0  16       48.58       66.14     17.89 o 
   8   0  16        0.46        7.72     16.82 o 
  10   0  16        1.56      -17.08     17.08 o 
 -29   1  16       11.53        7.05     10.64 o 
 -27   1  16       36.04       66.05     23.09 o 
 -25   1  16        5.06       -1.23      7.82 o 
 -23   1  16       44.31       48.93     12.87 o 
 -21   1  16       95.78       98.45      9.59 o 
 -19   1  16       47.28       49.92      8.02 o 
 -17   1  16      119.88      120.42     10.01 o 
 -15   1  16      234.12      207.31     10.30 o 
 -13   1  16       25.76       18.56      7.43 o 
 -11   1  16        8.32       -0.65      7.36 o 
  -9   1  16        1.97        0.14      7.14 o 
  -7   1  16       51.54       41.14      7.94 o 
  -5   1  16      226.03      193.49     10.07 o 
  -3   1  16       16.60        8.89      7.83 o 
  -1   1  16      239.86      189.10     10.36 o 
   1   1  16       17.62       12.19     12.25 o 
   3   1  16       23.93        9.20     12.31 o 
   5   1  16        3.02      -11.65     11.65 o 
   7   1  16        0.86      -11.35     11.94 o 
   9   1  16       23.20       22.92     11.19 o 
 -24   2  16        0.25        2.26      8.50 o 
 -22   2  16        0.02       -3.30      9.81 o 
 -20   2  16        3.78       -7.91      9.20 o 
 -18   2  16       99.04      127.58     11.05 o 
 -16   2  16        0.00      -14.23     14.23 o 
 -14   2  16        0.14       -7.90     10.04 o 
 -12   2  16       16.28       25.28     15.61 o 
 -10   2  16       16.55       22.02     10.67 o 
  -8   2  16       64.95       87.81     11.46 o 
  -6   2  16       34.66       15.07      9.88 o 
  -4   2  16        6.46        3.38      9.76 o 
  -2   2  16      134.91      167.97     15.31 o 
   0   2  16       19.59       16.38     10.42 o 
   2   2  16       68.88       74.09     11.63 o 
   4   2  16        0.44      -11.32     11.32 o 
   6   2  16      142.71      139.92     25.48 o 
 -15   3  16       11.35       10.95     11.19 o 
 -13   3  16        0.79       -1.72     10.71 o 
 -11   3  16       30.92       18.37     11.97 o 
  -9   3  16       43.88       50.03     15.50 o 
  -7   3  16       15.44       17.54     11.78 o 
  -5   3  16       52.09       69.79     12.68 o 
 -27   1  17       34.04       27.66      8.59 o 
 -25   1  17       55.74       72.87     16.62 o 
 -23   1  17       19.43       17.89      8.84 o 
 -21   1  17        0.32        8.40      8.43 o 
 -19   1  17       11.63       11.69      9.15 o 
 -17   1  17      118.36      110.78     24.49 o 
 -15   1  17      331.49      344.37     11.60 o 
 -13   1  17      188.27      187.07     13.19 o 
 -11   1  17      118.14      127.36     15.27 o 
  -9   1  17       21.92       16.78      7.91 o 
  -7   1  17       58.38       59.14      8.67 o 
  -5   1  17        0.21       -0.16      7.29 o 
  -3   1  17       25.02       21.64      8.23 o 
  -1   1  17       32.12       28.72     12.34 o 
   1   1  17      164.94      184.96     15.48 o 
   3   1  17       26.57       19.18     14.68 o 
   5   1  17        6.32       -4.28     13.67 o 
   7   1  17        0.04        1.65     12.57 o 
 -24   2  17        0.67       -9.92      9.92 o 
 -22   2  17       48.35       41.95     16.51 o 
 -20   2  17      187.53      198.76     12.33 o 
 -18   2  17       20.99       12.78     10.96 o 
 -16   2  17        0.33       -8.20     10.80 o 
 -14   2  17        0.04        2.19     12.03 o 
 -12   2  17       81.76       82.65     11.32 o 
 -10   2  17       11.40       25.10      7.81 o 
  -8   2  17       41.77       61.92     18.95 o 
  -6   2  17       32.80       24.71      7.52 o 
  -4   2  17       41.70       69.52     11.87 o 
  -2   2  17       44.70       58.43     15.64 o 
   0   2  17       17.93       29.09     24.53 o 
   2   2  17       11.26       22.75     11.92 o 
 -28   0  18       38.01       48.38     14.70 o 
 -26   0  18       10.38        5.65     13.97 o 
 -24   0  18       60.04       86.88     15.70 o 
 -22   0  18      175.09      182.22     16.86 o 
 -20   0  18       13.75       24.97     12.89 o 
 -18   0  18      887.11      897.83     26.99 o 
 -16   0  18     1483.95     1440.00     35.79 o 
 -14   0  18       12.58        9.99     11.69 o 
 -12   0  18      450.10      449.43     34.13 o 
 -10   0  18        5.05       -8.47      8.47 o 
  -8   0  18      353.00      300.50     21.21 o 
  -6   0  18      167.61      190.89     20.83 o 
  -4   0  18      277.50      228.06     22.51 o 
  -2   0  18      234.60      222.36     23.50 o 
   0   0  18       17.07       -2.07     17.16 o 
   2   0  18       13.24        1.38     18.80 o 
   4   0  18       17.35       35.06     19.92 o 
 -25   1  18       18.77       16.11      8.28 o 
 -23   1  18        1.23        7.45      8.03 o 
 -21   1  18       23.31       28.56      9.66 o 
 -19   1  18      362.78      385.12     13.96 o 
 -17   1  18        0.61        5.12      8.44 o 
 -15   1  18      175.12      198.61     22.81 o 
 -13   1  18      401.74      406.61     15.38 o 
 -11   1  18      164.93      213.57     23.91 o 
  -9   1  18      102.68      102.22      9.54 o 
  -7   1  18        0.73       -7.58      7.95 o 
  -5   1  18       44.79       52.37      8.88 o 
  -3   1  18       47.32       25.70     12.76 o 
  -1   1  18       83.94      130.26     14.84 o 
   1   1  18       30.52       18.66     13.12 o 
   3   1  18        2.23       -4.55     12.26 o 
 -20   2  18       47.07       58.56     15.78 o 
 -18   2  18        0.85       10.39     13.41 o 
 -16   2  18       25.81       13.87     17.74 o 
 -14   2  18        1.19      -20.44     20.44 o 
 -12   2  18       36.86       27.97     10.52 o 
 -10   2  18        1.47        4.47      8.01 o 
  -8   2  18        9.17        4.71     14.07 o 
  -6   2  18        1.60       -4.14      7.97 o 
  -4   2  18       24.10       28.05     10.21 o 
  -2   2  18        1.72       -0.41      8.58 o 
 -23   1  19       62.13       68.17     15.82 o 
 -21   1  19        5.23        8.67     13.28 o 
 -19   1  19        0.15        5.73      9.16 o 
 -17   1  19      436.86      445.25     20.61 o 
 -15   1  19      366.93      364.57     26.78 o 
 -13   1  19      184.72      221.98     24.02 o 
 -11   1  19       66.57       56.35      8.54 o 
  -9   1  19        1.49       -7.14      7.94 o 
  -7   1  19       13.92       20.02     11.83 o 
  -5   1  19       53.08       68.22     13.50 o 
  -3   1  19      133.72      137.18     15.40 o 
  -1   1  19       11.29      -10.16     12.18 o 
 -16   2  19       67.73       54.26     14.14 o 
 -14   2  19       66.51       71.86     28.59 o 
 -12   2  19        0.67       -4.06     15.59 o 
 -10   2  19       78.71       92.91     12.70 o 
  -8   2  19        4.38       -4.17     20.65 o 
 -22   0  20      129.62      150.53     16.73 o 
 -20   0  20        8.39       20.70     14.10 o 
 -18   0  20       47.63       58.25     14.83 o 
 -16   0  20       88.57      107.67     15.48 o 
 -14   0  20        8.59       -1.72     12.38 o 
 -12   0  20      218.84      236.55     21.65 o 
 -10   0  20       14.20       18.24     15.39 o 
  -8   0  20        5.16      -15.13     15.13 o 
  -6   0  20       42.42       34.54     17.33 o 
  -4   0  20       71.81       44.76     18.41 o 
  -2   0  20       24.42       19.79     18.93 o 
 -21   1  20       16.58       10.66     10.04 o 
 -19   1  20      280.78      261.17     18.93 o 
 -17   1  20      145.79      133.50     14.88 o 
 -15   1  20       11.63       -4.58     12.07 o 
 -13   1  20       36.48       23.24      9.22 o 
 -11   1  20        0.06      -11.61     11.61 o 
  -9   1  20      114.99       97.04     20.77 o 
  -7   1  20        7.27      -11.65     11.65 o 
  -5   1  20       71.02       79.23     14.41 o 
                                                 
